# Supplementary material for: The data of Isobaric tags for relative and absolute quantification-based proteomic analysis of defense responses triggered by the fungal pathogen Fusarium graminearum in wheat
Source: Data Brief. 2019 Nov 2;27:104747. doi: 10.1016/j.dib.2019.104747 (PMC6864187; doi:10.1016/j.dib.2019.104747)
Supplement: Multimedia component 1 [file mmc1.zip]

Archive with 3 entries (3 files):
- Table S1 Raw data for the number of the protein species information.csv
- Table S2 Raw data for the distribution of the number of peptides.csv
- Table S3. Raw data for Protein mass and pI.csv
