# Supplementary material for: The data of Isobaric tags for relative and absolute quantification-based proteomic analysis of defense responses triggered by the fungal pathogen Fusarium graminearum in wheat
Source: Data Brief. 2019 Nov 2;27:104747. doi: 10.1016/j.dib.2019.104747 (PMC6864187; doi:10.1016/j.dib.2019.104747)
Supplement: Multimedia component 1 [file mmc1.zip › Table S1 Raw data for the number of the protein species information.csv]

	Table S8. The number of the protein species information.
Content	Samples A	Samples B	Samples C
total spectra	465392	427128	498264
spectra identified	75505	47261	91887
peptides identified	27667	19283	34787
unique peptides	19418	14435	24152
identified protein species	6797	5653	8208
