# Supplementary material for: The data of Isobaric tags for relative and absolute quantification-based proteomic analysis of defense responses triggered by the fungal pathogen Fusarium graminearum in wheat
Source: Data Brief. 2019 Nov 2;27:104747. doi: 10.1016/j.dib.2019.104747 (PMC6864187; doi:10.1016/j.dib.2019.104747)
Supplement: Multimedia component 1 [file mmc1.zip › Table S2 Raw data for the distribution of the number of peptides.csv]

Accession	Coverage	# Peptides
W5GDG4	11.57	1
W5AG46	25	1
W5C1F5	11.83	1
W5GMT2	6.74	1
W5H575	5.63	1
W5GLQ2	15.6	1
W5GY34	21.95	1
W5AXZ9	9.71	1
A0A0C4B3H7	11.69	1
W5HHK3	40	1
W5CIV6	18.18	1
W5FEM0	30.67	1
A0A077S3F8	7.96	1
W5HB77	12.23	1
W5C3R3	13.92	1
W5G023	4.5	1
W5CHP4	7.24	1
W5H7V4	8.89	1
W5CB75	16.05	1
A0A0M3LQU0	15.65	1
W5I7P1	15.91	1
W5DZR3	4.96	1
W5GQT9	14.47	1
A0A096UQC4	7.91	1
W5FIW3	24.49	1
W5HQS1	9.77	1
W5GVC1	3.9	1
W5DG53	13.76	1
W5HJS8	6.18	1
W5E6P3	8.64	1
W5F479	7.57	1
W5ABI1	14.42	1
W5GET2	4.88	1
W5I1N1	5.44	1
W5EPT9	6.35	1
W5ELQ5	5.3	1
W5GUV0	3.97	1
W5HBV3	37.5	1
W5FCP8	14	1
W5AYQ4	14.75	1
W5H6V2	9.7	1
A0A077RTK9	4.65	1
W5G1E9	17.18	1
W5IAE0	8.22	1
W5G9W0	20.88	1
A0A077RV49	10.29	1
W5DHG7	2.3	1
A0A096UR51	14.02	1
W4ZVM3	16.67	1
W5E264	12.7	1
W5FE47	10.14	1
W4ZN98	14.93	1
W5EZT3	16.88	1
W5FQL8	23.53	1
W5EJ14	4.5	1
W5BWU3	21.21	1
W4ZM87	13.85	1
W5EJC5	18.18	1
W5FZP8	3.04	1
W5I680	6.12	1
W5H9E2	10.41	1
W5E8L1	13.16	1
W5EPB0	19.47	1
W5HX45	16.13	1
W5HW46	27.03	1
W5F3Z2	7.11	1
W5B5A1	13.1	1
W5E8Y6	8.59	1
W5FJC1	9.77	1
W4ZPP2	10.66	1
W5BKD1	2.68	1
W5FBP6	16.07	1
W5BYL9	17.17	1
W5AHW6	1.56	1
W4ZXZ7	11.25	1
W5A9B7	2.55	1
W5GN09	3.16	1
W5H1Y5	12.94	1
W4ZU20	10	1
A0A080YU54	2.06	1
W5ECI0	8.33	1
W5ACB6	25.35	1
W5B581	6.82	1
W5B074	14.29	1
W5DBQ4	1.84	1
W5H2I6	2.52	1
W5DSD5	5.49	1
W5F7X0	52.38	1
W5BVU6	22.73	1
W5HWS4	6.99	1
W5DVL8	10.48	1
W5GFV2	19.23	1
W5HT60	3.49	1
W5EHZ5	2.87	1
W5HT25	6.44	1
W5HNV0	14.04	1
W5F2P0	7.78	1
W5CGW5	22.45	1
W5DR45	2.38	1
W5GMY2	4.17	1
W5GDP1	7.81	1
W5DVF2	20.83	1
W5H7S0	14.29	1
W5AK63	32.79	1
W5DG92	7.18	1
W5H8Z3	16.13	1
W5D6V7	3.96	1
W5EWB5	4.45	1
W5GTK7	3.65	1
Q35985	5.75	1
W5C7Y7	4.07	1
W5DSU8	7.61	1
W5HTP3	36	1
W5DLR8	1.19	1
W5HBZ3	10.16	1
W5HFX8	19.05	1
W5HY48	11.22	1
W5HQ15	6.29	1
Q94F70	7.51	1
W4ZSA0	19.7	1
W5C7E0	9.57	1
W5CBR9	23.81	1
W5F5H1	2.67	1
W5EIB5	22.95	1
W5BU95	3.35	1
W5H3Z4	3.44	1
W5G8C0	4.09	1
W5GFA9	12.21	1
W5ELY6	6.91	1
W5A307	11.5	1
W5AHR6	10.19	1
W5ASY2	5.48	1
W5G5W5	3.55	1
W5EDD6	10.32	1
W5C813	20	1
W5GZ15	4.93	1
W5C5I8	4.11	1
W5D3H3	4.23	1
W5EP64	3.77	1
A0A077RXJ4	16.39	1
W5FW86	9.04	1
W5H1B9	1.89	1
A0A0C4BA86	5.2	1
W5HNJ5	6.18	1
W5DRY3	8.43	1
W5F3C5	5.13	1
A0A077RQY1	3.36	1
W5DT60	8.24	1
W5E4K2	10.34	1
W5I4Q7	4.05	1
W5C6Q6	4.7	1
W5C044	14.52	1
W5FTL7	11.11	1
W5GKD3	8.99	1
W5FHN5	14.94	1
W5DVV1	5.03	1
W5HYA3	4.73	1
W5B5K3	4.35	1
W5CNR7	14.04	1
W4ZPT3	2.95	1
W5EHJ5	8.77	1
W5AQT9	1.43	1
W5EII7	2.94	1
A0A077S1D3	6.07	1
W4ZXH6	14.18	1
W5HCJ5	50	1
W5H635	27.45	1
W5A0A5	16.52	1
W5DIF9	20.29	1
W5HCL1	38.89	1
W5ASD1	25	1
W5HWC2	4.39	1
W5BZ23	6.61	1
W5FUA2	2.84	1
W5GW56	18.07	1
W5HM32	4.46	1
W4ZLP1	7.76	1
W5HMR5	6.22	1
W5HVB3	4.21	1
W5H110	16.44	1
W5FCA9	7.61	1
W5ATS7	14.56	1
W5HJF9	5.85	1
W5B2F8	3.2	1
W5FCX2	5.63	1
W5I6W5	6.9	1
A0A077RP48	9.5	1
W5FHF2	5.11	1
W5DMC4	10.81	1
W5I1Z1	12.86	1
W5IBR8	3.89	1
W5ECD6	6.28	1
W5ARI9	2.86	1
W5A1G1	12.78	1
W5D6W9	6.11	1
W5EKR7	8.87	1
W5B4Q5	5.32	1
W5G2X5	9.49	1
W5B627	2.55	1
W5CDH0	5.1	1
W5EBD6	2.58	1
W5FND5	16.13	1
W5AEX7	16.95	1
W5DI54	20.45	1
W5F3V7	8.08	1
W5GQX8	7.57	1
P27572	1.62	1
W5F1M1	3.02	1
W5EW45	8.06	1
W5H000	5.61	1
W5FDU2	9.84	1
W5F8B2	3.59	1
W5GZX4	6.19	1
P60160	12.71	1
W5ANI5	4.8	1
W5DJA7	25	1
W5C5I6	9.92	1
W5EBX4	4.52	1
W5HJI1	5	1
W5ESA8	2.76	1
W5EV65	6.54	1
W5FK54	18.67	1
W5BM73	2.07	1
W4ZR74	5.31	1
W5ETM0	24.32	1
W5E677	25.23	1
W5CP75	6.07	1
W5E3B1	4.07	1
W5BCI3	2.46	1
W5CUB5	2.23	1
W5CB13	34.09	1
W5GR33	5.1	1
W5C1J1	4.1	1
W5BQK3	14.89	1
W5H1J8	3.78	1
W5CF70	13.22	1
W5FQG1	2.68	1
W5DDK3	5.11	1
W5FNN5	27.66	1
W5ABA0	12.5	1
W5BB33	1.84	1
W5B3G8	5.37	1
W5BTA2	5.35	1
W5HMM2	16.67	1
W5HB36	2	1
W5E983	10.83	1
W5DXU0	1.77	1
W5HDR7	2.79	1
W5GBG3	14.29	1
W5AH44	12.3	1
W5DR53	5.99	1
W5HHR6	5.39	1
W5BUS6	6.34	1
W5GBM7	2.84	1
W5I865	3.99	1
W5HD39	2.71	1
W5E8F3	10.1	1
W4ZTV0	5.74	1
W5CC61	2.71	1
W5AR75	4.87	1
W5F4Y3	9.8	1
W5DIS9	10.12	1
W5D2I1	3.67	1
W5AG15	16.67	1
W5GHJ0	5.81	1
W5DZY9	3.7	1
W5FR10	4.03	1
S4Z1Z8	17.07	1
W5GDJ1	2.63	1
A0A096UQF1	2.05	1
W5A0B9	2.8	1
W5F4W1	3.63	1
W5B397	8.39	1
W5DBV6	14.63	1
W5BC74	3.62	1
W5F154	10.19	1
W5AX12	23.4	1
W5C717	8	1
A0A077RRB6	2.96	1
W5HR29	5.41	1
W5I628	5.46	1
D8L9G8	2.6	1
W5FQT6	1.1	1
W5DQD1	5.12	1
W5HV84	5.86	1
W5ETM3	16.67	1
A0A0C4BDZ5	4.21	1
W5H1A0	34.88	1
P62595	26.19	1
A0A096UL14	14.1	1
W5FK79	3.43	1
W5BMP3	13.33	1
W5B3K7	9.05	1
W5E256	8.65	1
A0A096UKW9	2.02	1
W5D958	27.27	1
W5CMU1	6.74	1
W5HXE1	6.17	1
W5FJT7	1.89	1
W5AKH6	2.21	1
W5DED2	50	1
W5GWM8	3.1	1
W4ZMB9	8.72	1
W5H7W7	85.71	1
W5C4Z4	4.92	1
W5GA36	7.79	1
W5B3L9	14.86	1
W5H5W8	5.56	1
W5F995	9.94	1
W5FX86	2.78	1
W5AFQ1	2.97	1
W5G170	5.88	1
W5BBQ4	9.02	1
A0A077RT10	4.66	1
W5C4C7	18.39	1
W5AEF8	5.77	1
W4ZZS1	2.93	1
W5AEW0	4.97	1
W5BBY9	4.07	1
W5AKI2	1.02	1
W5B5B0	31.43	1
W5HUN5	8.61	1
W5BF67	8.24	1
W5G7V5	0.81	1
W5HB69	2.61	1
W5BNY0	8.96	1
W5DPS3	7.19	1
W5F1E7	32.35	1
W4ZT09	6.1	1
W5CBV3	22.92	1
W5CFF7	16.67	1
W5CGU0	1.96	1
W5FK80	2.7	1
A0A096ULK4	5.1	1
W5C0Z1	9.88	1
W5GC34	5.17	1
W5B4A3	1.45	1
W5BU08	3.92	1
W5BP40	4.4	1
W5F1P3	12	1
W5HT24	15.15	1
W5FGL8	2.8	1
W5AVF0	10.58	1
W5C1X5	16.3	1
W5CFN9	8.43	1
W5AZR4	1.52	1
W5AJF2	9.24	1
W5BEW0	4.89	1
W5HD49	3.48	1
W5HJ04	19.12	1
W5BES9	9	1
W5FDY5	2.36	1
W5DH79	3.13	1
W5B1E1	3.58	1
W5EAN2	3.07	1
W5H6V3	7.48	1
W5EPV5	11.04	1
W5I7I4	3.36	1
W5AVZ2	3.72	1
W5EUZ2	13.75	1
W4ZML6	4.48	1
W5FLZ4	2.5	1
W5FJK3	7.46	1
W5IB65	12.82	1
W4ZY50	4.27	1
W5G384	9.55	1
W5EYV3	8.7	1
A0A0N7ILR9	0.68	1
W5F7U6	4.57	1
W5A664	16.67	1
W5F4W8	4.75	1
W5G459	1.64	1
W5H9I8	9.32	1
W5CJ96	6.22	1
W5G7H9	3.43	1
A0A096UQB5	8.17	1
W5GB63	1.34	1
W5B086	8.65	1
W5BFF0	4.35	1
W5EL35	3.53	1
W5HT21	20.73	1
W5BNC9	3.28	1
W5AZ06	17.46	1
W5ARE4	3.87	1
A0A077RXR4	14.29	1
W5GX22	4.05	1
W5I9B0	8.26	1
W5HGQ6	15	1
W5EIJ3	7.09	1
W5CL52	6.28	1
W5DSF8	8.21	1
A0A077RYU3	6.77	1
W5DAJ1	6.88	1
W5BKJ4	2.2	1
W5EP59	13.56	1
W5DUE3	4.87	1
W5ETH2	2.06	1
A0A077RV00	7.24	1
W5BRN4	28.89	1
W5DMF7	6.25	1
W5A8J2	8.93	1
A0A077S2B6	6.12	1
W5F4D5	4.94	1
W5FQN6	2.75	1
W5E2W5	6.76	1
W5EUT5	2.35	1
W5HFQ7	12.86	1
W5B5F3	1.47	1
W4ZR38	3.7	1
W5F5J8	11.11	1
W5E1N3	10.17	1
W5C9N5	10.81	1
W5G6A6	13.58	1
W5ERN8	9.86	1
W5CLR6	4.48	1
W5BYS1	19.67	1
W5HGL3	8.49	1
W5GH51	4.78	1
W5FMJ5	2.42	1
W5I416	9.84	1
W5B3M0	13.86	1
W5FE77	5.65	1
W5GK33	8.82	1
W5APG9	11.11	1
W5E305	12.15	1
W5APM5	11.49	1
W5CIZ3	13.4	1
D8L9M4	3.28	1
W5I441	7.69	1
W5BP00	7.46	1
W5HGD5	6.59	1
W5E7U4	2	1
A0A096UV21	9.45	1
W5H600	30.3	1
W5GP90	14.93	1
W5AQA6	1.41	1
W5FTP6	5.07	1
W5E9P3	3.88	1
W5HC45	10.99	1
W5C6T2	3.88	1
W5I8M9	4.29	1
W5FXY3	11.82	1
W5BI92	4.53	1
W5FAJ9	1.91	1
W5BEJ2	11.27	1
W5A5E2	4.29	1
W5G289	13.48	1
W5B1M6	4.98	1
W5AI41	7.58	1
W5EVX6	2.43	1
W5FHG8	7.92	1
W5DY58	2.12	1
Q06I92	4.49	1
W5CF72	7.45	1
W5B8U5	2.95	1
W5I2D2	7.14	1
W5DK21	2.74	1
A0A096UTP5	4.63	1
W5BQ14	12.22	1
W5BE48	1.51	1
W5GEB4	6.7	1
W5CSG0	2.03	1
W5A707	4.14	1
W5DQS5	4.41	1
W4ZPE6	14.29	1
W5GGQ1	4.76	1
W5GFC5	5.17	1
W4ZYB1	12.33	1
W4ZM38	3.23	1
W5EWW2	1.98	1
W5B5H7	4.93	1
W5HD69	1.33	1
W5HKC1	9.3	1
W5C3Q4	8.85	1
W5DN83	3.23	1
A0A096UTR1	4.38	1
W5GFY9	8.51	1
P69677	18.42	1
W5DQN4	1.48	1
W5AFL1	9.74	1
W4ZP35	13.7	1
W5B484	1.29	1
A0A096USX7	6.32	1
W5B8R5	9.35	1
W5I6W1	4.62	1
W5FRE9	17.78	1
W5GHG8	4.15	1
W5DYD2	2.76	1
W5ES33	10	1
W5GR62	5.91	1
A0A096UV36	2.13	1
W5EU90	3.19	1
W5EDZ0	2.65	1
W5H817	7.14	1
W5CG14	1.94	1
W5HN22	6.56	1
W5GJW2	2.16	1
A0A077RQB1	4.04	1
W5FWL8	6.33	1
W5DLE1	5.21	1
W5G6N8	8.43	1
A0A096ULA2	3.87	1
W5B262	4.23	1
W5F2U2	2.19	1
W5DTE0	5.78	1
W5GY30	6.06	1
W5EHY1	2.4	1
W5GXX5	10.37	1
W5A7Q2	5.17	1
W5ET38	4.31	1
A0A096US85	7.14	1
A0A077RSI8	1.74	1
W5GVF5	9.09	1
W4ZTK4	6.47	1
W5DP30	1.05	1
G8XUW0	2.6	1
W5A5G2	5.42	1
W5I374	4.48	1
W5ECC0	9.35	1
W5ERT8	7.75	1
A0A096UTD3	1.5	1
W5G6Z9	12.9	1
W4ZSN5	7.32	1
A0A077RQK4	3.61	1
W4ZPW0	12.5	1
W5FY39	3.16	1
W5HTE1	5.79	1
W5HQN4	3.2	1
W5E067	8.72	1
W5AI56	8.9	1
W5C3V3	2.62	1
W5BVX9	2.14	1
A0A080YU72	2.69	1
W5EU17	2.66	1
A0A096UNC4	9.92	1
W4ZNS8	8.91	1
W5HVU0	16.28	1
A0A077S1B0	10.13	1
W4ZWR9	3.54	1
W5HVD8	2.32	1
W5HJF0	7.89	1
W4ZPY6	3.86	1
W5G903	11.59	1
W5FJR4	1.6	1
W5H7S6	4.6	1
W5G6H2	11.86	1
W5AS29	11.24	1
W5A5X8	8.51	1
W5EHE2	2.36	1
W5DTB7	1.39	1
W5I3B5	14.78	1
W5G2M0	12.82	1
W5AT27	0.85	1
A0A096URM5	0.97	1
W5C5A0	7.95	1
W5DCN2	14.49	1
W5AH26	14.04	1
A0A0C4BIH8	3.97	1
W5HAR2	18.6	1
W5ELG6	5.73	1
W5F1P9	6.31	1
W5DPA5	21.74	1
W5DQ38	4.81	1
W5HYS0	3.05	1
W5F4Z2	6.67	1
W5HTQ2	24.14	1
W5AH24	4.26	1
W5FTU5	19.47	1
W5G652	10.71	1
W5ESC8	16.13	1
W5E7M5	2.99	1
W5DLE6	3.66	1
W5A0J7	4.33	1
W5H065	9.65	1
W5FQJ8	1.66	1
W5F9Q1	4	1
W5C1W2	16.67	1
W5HY39	3.79	1
W5DS27	12.17	1
W5GGL5	11.54	1
W5FZJ0	8.89	1
W5F5Z0	4.05	1
W5F6I4	1.4	1
W5HII8	9.4	1
W5E2Q1	8.28	1
W5H0X8	13.58	1
W5AK64	2.3	1
W5B9E3	13.4	1
W5I154	8.99	1
A0A096UMF9	3.3	1
W5H2J6	2.88	1
W5DSM7	2.25	1
W5FUC7	6.19	1
W5A4K5	3.19	1
A6N861	10	1
W5BM49	4.76	1
W5D1R5	4.29	1
W5I3Q5	2.63	1
W5I4C2	4.39	1
W5AM94	13.24	1
W5GNK7	3.76	1
W4ZQ56	21.95	1
W5HRD2	9.41	1
A0A096UM82	1.43	1
W5I085	2.41	1
A0A096UNA5	8.43	1
W5G3B0	3.11	1
W5DJ60	16	1
W5HFK2	7.14	1
Q4W1G0	9.49	1
W5HDB2	3.96	1
W5H3M5	1.49	1
W5G376	4.22	1
W5A2R6	7.33	1
W5I5P4	16.39	1
W5BH76	3.89	1
W4ZVJ4	1.24	1
W5I5D2	8	1
W5EM54	3.19	1
W4ZRB2	30	1
W5E066	2.89	1
W5CKB7	5.79	1
A0A077RQT9	1.92	1
W5HI12	6.9	1
W5G7W3	1.91	1
W5EC82	5.49	1
W5HV90	11.65	1
W5EC72	16.98	1
W5HJ27	16.22	1
W5F3M2	3.02	1
W5I8J0	6.52	1
W5F3K6	1.7	1
W5GSI9	1.87	1
W5BKD4	2.25	1
W5GAB6	18.99	1
W5C8K0	2.94	1
W5GSC1	6.52	1
W5DKW1	18.28	1
W5I1F0	2.75	1
A0A096UQG2	8.4	1
W5CG38	2.85	1
W5CFH2	8.82	1
W5G4V0	13.92	1
W5HNY0	5.2	1
W5BPF7	6.49	1
W5H3H0	9.09	1
W5A9D7	2.99	1
W5AR42	11.4	1
W5CCP4	2.78	1
W5FNS6	1.18	1
W5E6G5	3.52	1
W5CEE5	0.89	1
W5DMC1	7.93	1
W5EZ52	6.75	1
W5F624	18	1
W5EWX5	1.84	1
W5GDG5	3.31	1
W5AST3	2.14	1
W5DEA6	1.1	1
W4ZV82	4.34	1
W5C2I3	5.13	1
W5I3C4	2.91	1
W5DK53	17.86	1
W5D9D4	1.9	1
W5DZ71	3.61	1
W5CD81	14.93	1
W5AI67	3.72	1
W5GG79	3.95	1
W5DQ89	11.29	1
W5HIC3	1.38	1
A0A077RU96	1.02	1
W5BCI1	2.28	1
A0A077RUU2	3.06	1
W5I8W6	2.99	1
W5BDZ3	2.49	1
W5GXJ2	3.18	1
W5FSJ9	7.46	1
W5BWC6	36.67	1
W5DMK7	2.63	1
W5H5V0	6.59	1
W5B4W3	3.68	1
W5BII8	1.83	1
W5DT44	9.64	1
W5BFU2	2.99	1
W5CIB1	7.07	1
W5H360	2.82	1
W5HLU8	15	1
W5I0K5	4.91	1
W5CH71	9.4	1
W5DKZ0	2.93	1
W5A687	14.04	1
W5F116	7.63	1
W5E764	9.09	1
W5H577	3.72	1
W5E1R9	8.39	1
W5EFR3	5.15	1
W5GNF4	6.98	1
W5FPM1	6.11	1
W5C851	11.65	1
W5GCV5	5.65	1
W5AH99	5.47	1
W5E931	8.33	1
W5DHN6	22.81	1
W5CLR2	3.9	1
W5HN28	5.06	1
W5F2W4	2.59	1
W5DNN1	3.07	1
W5GGJ1	4.98	1
W5HWX5	13.79	1
W5C352	15.22	1
W5HBW5	2.8	1
W5ACX0	6.23	1
W5DUE5	1.8	1
W5FLJ8	8.99	1
W5F7S5	4.12	1
A0A077RZP7	2.95	1
W5BIS2	7.34	1
W5AWR1	1.63	1
W5E9K7	9.3	1
W5AH95	48.65	1
W5FLZ8	8.04	1
W5FIY8	13.18	1
W5FJA4	3.25	1
W5GPL9	0.27	1
W5CHY1	2.5	1
W5DU26	5.92	1
W4ZSB4	3.28	1
W5I552	7.92	1
W5CA80	7.53	1
W5DCJ7	10.42	1
W5E2F5	12.62	1
W5HZH7	14.29	1
W5CNG6	12.73	1
W5A2P4	4.9	1
W5BB72	2.2	1
W5GMJ5	9.52	1
W5C259	3.54	1
W5CK86	6.45	1
W5GI49	5.99	1
W5GVV5	6.75	1
W5DQD8	7.53	1
W5C7C4	21.21	1
W5G7A2	4.32	1
W5H910	16.67	1
A0A0C4B6Q8	1.78	1
W5GXN7	14.29	1
W5FUA1	3.73	1
W5ACA7	5.59	1
W5A504	7.78	1
W5CCB9	2.67	1
W5HUV7	12.7	1
A0A077RXT9	5.86	1
W5F5X0	2.58	1
W5H016	8.81	1
W5F8A4	7.73	1
W5I462	11.03	1
A0A077RTM0	2.29	1
W5DGX1	8.02	1
W5DGN8	19.32	1
W4ZYH4	6.41	1
W5GZX2	3.8	1
W5B243	58.14	1
W5D4P6	8	1
W5HAW6	4.17	1
W5FSB4	3.77	1
A0A096UKW2	11.36	1
W5GW04	2.26	1
W5DJN0	21.05	1
W5FUX4	4.02	1
W5ETH9	10.08	1
W5E619	5.95	1
W5E875	24.62	1
W5FJR3	28.57	1
W5CSV7	1.88	1
W5GDD1	18.39	1
W5BUH1	13.92	1
W5E0K4	6.36	1
W4ZMJ0	6.47	1
W5GEY1	6.11	1
W5FCI4	1.49	1
W5DR58	6.15	1
W5GU78	12.16	1
W5I951	4.58	1
W5GTW1	5.24	1
W5DDY1	5	1
W5AQB9	2.95	1
W4ZT96	5.73	1
W5FEI8	6.52	1
W5AS72	4.3	1
W5EAL3	2.56	1
W5H5U4	9.52	1
W5H181	5.97	1
W5GC25	1.8	1
W5H5S7	1.8	1
W5C692	2.73	1
W5G0Z1	4.56	1
W5GEK1	4.07	1
W5G228	3.24	1
W5B6R2	3.24	1
D8L9A6	7.38	1
W5DEZ2	2.28	1
W4ZNN3	8.33	1
W5DVJ9	5.72	1
W5F6I9	4.94	1
A0A096USV0	4.42	1
W5FMK6	4.22	1
A0A077REU1	8.41	1
W5BB30	0.72	1
W5BK94	4.83	1
W5AS00	6.59	1
W5AEJ8	6.06	1
W5CKP2	27.84	1
W5C0Y2	3.78	1
W5EPP2	4.37	1
W5CA36	8.33	1
W5CGX6	22.73	1
W5GB38	1.58	1
W5DCH2	6.09	1
W5H894	3.62	1
W5FUA8	1.44	1
A0A077RFK4	2.24	1
W5GZH6	4.52	1
W5AKD4	4.89	1
W5HZX7	35.14	1
W5BXI0	26.47	1
W5GIK5	12.86	1
W5EMZ2	1.92	1
W5EMB2	0.7	1
W5EWR8	5.36	1
W5DHK6	13.33	1
W5C7W2	5	1
W5CF24	2.64	1
W5C2I1	5.56	1
W5E2G7	2.89	1
W5AF04	4.47	1
W5BZ33	1.64	1
W5CMW8	19.72	1
W5FV43	11.27	1
W5DYH8	1.94	1
W5AZC3	3.91	1
W5EN93	4.57	1
W5BPV6	2.71	1
W5FFH5	1.94	1
W5HHQ3	4.23	1
W5G4W4	3.27	1
W5AZX4	5.2	1
W5B7I6	1.28	1
W5FD97	3.23	1
W5DIF6	5.08	1
W5GWK1	4.07	1
W5B125	2.58	1
W5HH33	1.36	1
W5H4D5	9.2	1
W5I7D1	5.02	1
W5AG73	8.71	1
W5DWP4	12.08	1
W5A4D0	3.49	1
W5E9P7	9.58	1
W5FWN0	3.15	1
W5EVY9	3.33	1
W5EMP1	7.26	1
W5F828	4.8	1
W5DMP1	2.16	1
W5EHF9	0.86	1
W5GEG3	3.41	1
W5DE80	4.83	1
A0A096UQI3	3.74	1
W5FNR0	8.49	1
W5AJK0	13.73	1
P25866	11.18	1
W5HKJ7	9.7	1
W5CEF4	0.88	1
W5FIS7	4.29	1
W5FSG8	2.33	1
W5BPX2	0.64	1
W5DQG8	3.77	1
W5DXZ7	3.32	1
W5HAJ6	5.44	1
W5DRL0	1.87	1
W5BWE2	2.33	1
W5AWK5	4.1	1
W5ABF1	9.68	1
A0A096UNB4	4.69	1
W5FZV1	4.22	1
W5BYJ2	13.33	1
W5I9M1	16.22	1
Q5QPY8	1.33	1
W5AW84	11.22	1
W5GSY5	3.29	1
A0A096USP3	9.58	1
W5BE38	7.5	1
W5I7B6	5.33	1
W5GZI4	15.28	1
W5HQA5	10.53	1
W5DWP8	3.54	1
W5F934	9.02	1
W5BY49	4.51	1
W5DHF1	15.19	1
W5E567	4.52	1
W5AIU6	8.82	1
W5FF47	3.83	1
W5DFR1	9.28	1
W5GTM5	7.96	1
W4ZU64	1.13	1
A0A077RXM8	2.73	1
W5DE58	1.61	1
A0A077S1H7	1.38	1
W5AT91	13.38	1
W5GZ51	1.34	1
W5GFE3	3.46	1
W5HHD6	7.79	1
W4ZYM5	3.36	1
W5HX04	7.84	1
W5DBS4	4.17	1
A0A077RF21	3.83	1
W5BWZ8	2.7	1
W5FC35	5.64	1
W5EZF1	3.77	1
W5AU32	10.08	1
W5B8B2	13.98	1
A0A077RRK4	9.52	1
W5E0M3	1.64	1
A0A077RTQ6	2.05	1
W5E7L8	2.05	1
W5D7J7	2.97	1
A0A096ULP1	5.88	1
W5DBT6	8.16	1
W5EV47	1.68	1
W5EJB8	4.5	1
W5CFH0	7.14	1
W5GET4	2.32	1
W5GGR3	9.21	1
W5DHE1	3.15	1
W5DF57	6.9	1
W5AXG6	7.18	1
W5CBC4	3.35	1
W5EZW6	2.77	1
A0A096USA2	1.86	1
W5HUI2	3.12	1
A0A077S2B8	11.3	1
A0A077S431	1.19	1
W5BLL8	0.56	1
W5B3C8	5.1	1
W5I1B0	11.88	1
W5CDA2	1.56	1
W5I3F9	8.96	1
W5AG22	9.02	1
W5EDQ6	1.27	1
A0A096UKX9	12.05	1
W5BV47	8.22	1
A0A077S618	2.98	1
W5B0Y2	1.36	1
W5EHQ9	2.26	1
W5BQ30	2.57	1
A0A077S4Z7	2.77	1
W5B5R7	0.88	1
W5AVD1	1.72	1
A0A077RT14	1.73	1
W5C9J2	0.56	1
W5B512	3.83	1
Q84XZ4	2.5	1
W5I5U2	1.37	1
W5FQN9	1.33	1
W5AFM2	3.96	1
W5GIC9	9.62	1
W5ENX6	2.22	1
W5ECD9	1.89	1
W5FRW2	4.38	1
W5EXP2	5.14	1
W5AS34	7.92	1
W5GX73	1.74	1
W5F046	7.23	1
W5FRA1	9.24	1
W5G9F5	3.14	1
W5CHB1	2.14	1
W5BZN1	2.54	1
W5F4J8	3.06	1
W5DTB8	1.69	1
W5GEX1	3.31	1
W5F633	0.97	1
W5BT48	21.74	1
W5G3S8	3.24	1
W5DPK4	4.12	1
W5I1B4	4.65	1
W5DNB9	2.62	1
W5GWY6	9.47	1
W5AZY3	0.77	1
W5EC03	6.54	1
W5G772	5.88	1
W5AG94	2	1
W5BJ95	8.63	1
W5EVV2	5.77	1
W5DUV3	4.14	1
W5CIE0	1.98	1
W5DLV2	4.69	1
W5B1C0	6.02	1
W4ZPD0	5.35	1
W5FWW7	11.48	1
W5D803	2.07	1
W5G0E5	4.04	1
W5HAZ9	8.06	1
W5B752	2.51	1
W4ZZX0	7.94	1
W5FAR6	12.64	1
W5HW88	3.72	1
W5GPK0	1.92	1
W5DZY2	2.43	1
W5GLF4	3.13	1
A0A077S209	1.81	1
W5HMY7	4.97	1
W5GIY7	2.29	1
W5BB52	1.85	1
W5DP32	12	1
W5F9E1	3.83	1
W5H3S9	1.57	1
W5ERJ6	3.07	1
W5DVA1	2.23	1
W5GSI4	12.63	1
W5I350	9.78	1
A0A096UNQ7	2.85	1
W5E000	3.32	1
W5ASC0	2.08	1
W5AR60	6.6	1
W5CUU6	2.58	1
W5DUZ0	2.85	1
A0A077RQZ9	1.87	1
W5I349	2.34	1
W5BE24	1.41	1
W5ERJ4	11.63	1
W5EN69	4.07	1
W5AAP1	4.71	1
W5H6J0	4.78	1
W5GWD1	6.71	1
W5CAJ9	2.98	1
W5ANE2	2.86	1
W5EII2	15.38	1
W5EIP2	12.22	1
A0A096UQU0	0.91	1
W5DT84	2.86	1
W5EMJ8	2.32	1
W5FNN9	1.55	1
W5C316	4.84	1
W5I0E0	4.37	1
A0A077RXI7	2.22	1
W5HAI6	1.09	1
A0A077S853	2.48	1
W5APC8	13.64	1
W5DXQ0	1.53	1
W5GB11	2.61	1
A0A096UM65	2.7	1
W5BEZ6	3.5	1
W5HY75	2.8	1
W5F1D4	1.83	1
W5AVF7	6.93	1
W5DM93	3.3	1
W5BXT3	3.34	1
W5H351	5.2	1
W5CDM7	20	1
W5AFY2	11.11	1
A0A077RNY4	3.89	1
W5DKC0	4.02	1
W5EDU3	5.98	1
W5EV09	4.71	1
W5EY41	1.38	1
W5B6D5	6.13	1
W5IAT4	27.12	1
W5CE79	6.02	1
W5EZP7	3.04	1
W5DWI6	3.61	1
W5AT86	2.81	1
W5ATW5	1.56	1
W5EYB2	11.54	1
W5GSB6	3.4	1
W5DTH5	1.4	1
W5GF34	1.33	1
A0A077RQX0	5.51	1
W5CH68	8	1
W5F1W7	2.49	1
W5A6Q1	1.89	1
W5B0B7	3.6	1
W5B095	1.59	1
W5IA21	2.92	1
W5C2N8	5.56	1
W4ZRA6	3.74	1
W5FLL8	7.97	1
W5D6K1	3.57	1
A0A096UU73	3.51	1
W4ZTA7	3.04	1
W5EI71	2.69	1
W5GX93	3.27	1
W5HZF7	3.81	1
W5FHG0	2.7	1
W5GPU0	2.17	1
W5CGF3	1.74	1
W5I427	2.11	1
W5G458	3.48	1
W5AP96	2.24	1
W5FKZ3	1.57	1
W5ATX3	4.62	1
W5D7G7	2.48	1
W5F6P7	2.41	1
W5DSN6	4.6	1
W5H4P3	3.37	1
W4ZWB3	6.59	1
W4ZZD3	2.23	1
W5CC27	11.35	1
W5DQX4	4.15	1
W5HYZ1	4.41	1
W5FEW7	4.45	1
W5BXM1	1.75	1
W5BF61	8.9	1
W5EH21	2.4	1
W5FMT1	4.58	1
W5A3D2	2.59	1
W5GC30	1.92	1
W5B9A7	5.26	1
W5B4V2	4.33	1
W5DQJ6	4.42	1
W5GYT9	3.46	1
W5AQ18	8.13	1
W5GYJ4	3.87	1
W5A0E4	6.5	1
W5FDK3	4.57	1
W5EDB5	6.9	1
W5BYV9	18.33	1
W5ANB6	2.21	1
W5HCT5	3.46	1
W5DKI1	16.67	1
W5F147	2.35	1
W5FJS5	2.35	1
W5E6N3	1.69	1
W5CGU2	4.21	1
W5C9M9	3.71	1
W5EGB6	3.26	1
W5CN92	10.3	1
W5DK66	2.99	1
W5H6D4	6	1
W5G8X2	2.39	1
W5E1H3	4.98	1
W4ZTH7	6.67	1
W5DUW3	5.43	1
W5BZJ8	12.94	1
A0A096UUX3	8.67	1
W5ERD1	7.39	1
W5HKF6	2.26	1
W5HWD9	6.28	1
W5DBS5	2.46	1
W5E6S0	2.19	1
W5GCQ0	5.22	1
W5E5X7	3.59	1
W5H8W6	10.26	1
W5GVZ1	14.42	1
W5G1I7	16.3	1
W5FFX0	1.46	1
W5C7L9	7.58	1
W5DY27	2.04	1
W5FFL9	4.65	1
W5A665	3.39	1
W4ZWQ2	4.24	1
W5DE19	27.12	1
W5EC11	3.33	1
W5I5L2	7.14	1
W5ENR6	2.35	1
W5DKA1	1.33	1
A0A077S4A8	3.7	1
W5E0F6	1.01	1
W5BW96	23.73	1
A0A077RT44	13.41	1
W5DL23	1.72	1
W5AN30	3.56	1
A0A096URK9	0.75	1
W5DP56	10.28	1
W5BRA5	1.4	1
W5EEV2	24.14	1
W5CL02	2	1
W5AT32	7.14	1
W5CMH7	2.47	1
W5FBS0	2.49	1
W5FPD6	11.34	1
W5B335	8.02	1
W5G201	5.26	1
W5BW50	4.35	1
W5EDY4	7.47	1
W5FVP7	3.18	1
W5EDC0	5.97	1
W5HII4	13.4	1
W5DSY0	4.59	1
W5H9C3	2.16	1
A0A077RTH5	3.98	1
W5GRC2	3.27	1
W5DX72	0.78	1
W5CJP5	2.33	1
W5HXM0	2.54	1
W4ZRJ2	36.84	1
W5I5K1	11.76	1
W5DVP0	4.06	1
W5A799	2.06	1
W5HJ41	18.18	1
A0A096UQG7	2.82	1
W5AGL9	18.31	1
W5DNH4	1.44	1
W5CK12	2.73	1
W5GDD3	2.72	1
W5FYA8	3.06	1
W5DUW6	7.6	1
W5AP06	1.61	1
W5A370	4.06	1
A0A096ULZ3	2.67	1
W4ZVW0	1.5	1
W5GRB9	5.19	1
A0A077RSG3	3.75	1
W5GMD7	21.15	1
W5AVU8	5.9	1
W4ZU80	3.97	1
W5FLF6	2.36	1
W5AUA9	3.65	1
W5I7J0	4.94	1
A0A096UW95	1.05	1
W5EUM4	5.42	1
W5BGT4	6.61	1
W5DJS9	7.27	1
W5AGH7	6.82	1
W4ZW20	4.01	1
W5EBE8	3.35	1
W4ZNB1	9.78	1
W5B7V9	2.64	1
W5EH71	6.67	1
W5DTG6	5.47	1
W5EET5	1.81	1
W5C2S3	2.27	1
W5BIS9	1.67	1
W5EFA7	6.64	1
W5E4A9	2.72	1
A0A077RVR5	3.62	1
A0A096UKK1	2.81	1
W5GT84	11.48	1
W5FWC9	17.39	1
W5G8A2	2.14	1
W5FJY3	2.27	1
W5G1J5	3.02	1
W5B6P4	3.37	1
W5AG16	14.61	1
W5FBE5	3.72	1
W5GF37	4.82	1
W4ZUK7	6.19	1
A0A096UQ51	6.27	1
W5BC39	1.58	1
W5A1W3	3.67	1
A0A096UTC1	3.69	1
W5I675	3.37	1
W5GGC7	23.81	1
W5A3Z2	2.92	1
W5DZQ6	12.6	1
W5CJ24	6.52	1
A0A077RSZ8	5.79	1
W5HEH2	3.29	1
W5DF89	2.36	1
W5E6F1	9.52	1
W5I0N1	9.42	1
W5H038	5.58	1
W5D8Y3	2.13	1
W5BUN7	1.49	1
W5G8F4	5.83	1
W5GKP1	12.28	1
W5BDJ2	4.81	1
W5CDB4	12.78	1
W5E3F6	4.96	1
W5GJW6	5.53	1
W5FUZ8	2.78	1
W5HAD6	3.36	1
W5CVC5	3.32	1
W5GDW0	19	1
A0A096UTM9	6.73	1
W5DII6	8.23	1
W5EYF5	3.17	1
W5CB83	18.06	1
W5FP44	10.8	1
W5I3F1	1.42	1
W5FJ38	6.04	1
W5HZ52	6.22	1
W5FJ48	19.28	1
A0A077S3E0	5.83	1
W5FI76	27.12	1
W5A3E1	11.24	1
W5EJU2	2.71	1
W5EJD8	13	1
W5B2M0	6.59	1
W5DTB6	3.38	1
W5F1J1	7.69	1
W5CG22	4.49	1
W5F1A8	2.43	1
W5G2M2	5.09	1
W5GJK2	2.9	1
W5BZT0	2.8	1
W5EMJ9	9.18	1
W5CET4	0.95	1
W5GIW8	2.82	1
W5EY93	1.39	1
W5G8Y9	1.97	1
W5GQ16	6.45	1
W5EXJ1	2.59	1
A0A077S1V2	7.22	1
W5EB38	2.69	1
W5BG17	2.08	1
A0A096ULZ8	3.57	1
W5G1X3	6.55	1
W5CT59	4.87	1
W5A1X8	2.36	1
W5FEZ7	2.37	1
W5BHA5	2.33	1
W5HZD1	9.88	1
W5C3A6	2.08	1
W5CTG8	5.68	1
A0A077S3J3	8.81	1
A0A077RZP9	1.35	1
W5GTZ5	10.74	1
A0A077RFH6	6.77	1
A0A096UQL8	1.91	1
W5F4Z4	11.96	1
A0A096USY2	4.48	1
W5DDC2	6.17	1
W5FM04	9.93	1
A0A096UVB5	6.6	1
W5DZR4	5.41	1
A0A077RTT0	5.74	1
W5DBG0	1.81	1
W5D8C9	6.71	1
W5FAN8	6.8	1
W4ZY04	17.81	1
A0A077RZ49	2.08	1
W5ATP5	1.84	1
W5FN13	1.37	1
W5C3M6	13.08	1
W5IAF0	7.78	1
W5FSJ2	10.47	1
A0A077S6S0	1.17	1
W5ARA7	5.56	1
W5G8I5	3.61	1
W5HU18	10.17	1
W5H876	4.6	1
W5H968	5.17	1
W5A6E6	4.96	1
W5CG60	6.67	1
A0A077RQU9	2.13	1
W5I768	14.46	1
W5H6Y0	9.23	1
W5HWK3	2.96	1
W5F611	3.16	1
W5AZ39	16.05	1
W5CAZ8	6.5	1
W5ELY7	2.03	1
W5CAH0	11.11	1
W5HF47	2.73	1
W5C6F3	3.45	1
W5AGK0	3.95	1
W5AKE8	3.25	1
W5CZX8	3.44	1
W5HFD2	12.5	1
W5H5F1	3.37	1
W5A1N5	4.92	1
W5F3B1	5.64	1
W4ZNB6	9.92	1
W5IBT7	13.79	1
W5H1S7	5.01	1
W5FCM3	19.35	1
A0A096ULG4	2.54	1
W4ZPH2	5.14	1
W5B794	1.89	1
W5BMY8	4.15	1
W5EXA7	3.66	1
W5C440	4.76	1
W5I2L9	12.05	1
W5H7D3	8.28	1
W5FBS8	2.11	1
W5BED9	1.16	1
W5BE23	5.05	1
W5DU44	2.88	1
W5GAA6	35.21	1
W5D7G3	10.34	1
W5CCP0	4.08	1
W5EWE9	2.04	1
W5HQ86	3.36	1
W5FYP1	5.91	1
W5C4E9	2.56	1
W5ER17	3.79	1
W5FGW2	1.55	1
W5BYT0	1.62	1
W5EIF0	7.65	1
W5C4S0	3.5	1
W5B8E8	4.64	1
W5I2K6	4.94	1
W5C1A0	27.14	1
W5HII0	14.29	1
W5H2V8	1.81	1
W5EH65	3.56	1
W5B014	12.12	1
W5AQS7	2.71	1
W5FBB2	3.86	1
W5B938	5	1
W5B731	19.4	1
W5E026	16.33	1
W5EJT5	10.84	1
W5G4X2	2.22	1
W5D932	5.12	1
W5AAQ5	4.55	1
W5GKN6	2.44	1
W5E288	4.41	1
W5DMU3	4.8	1
W5EXT7	2.34	1
W5G727	20.83	1
W5EGJ2	9.66	1
W4ZT83	11.32	1
W5HPE0	2.5	1
W5GE82	6.69	1
W4ZMH9	4.49	1
W5C756	6.08	1
W5GMQ6	9.52	1
W5BJA1	4.12	1
W5HH29	3.38	1
W5EUN9	2.66	1
W5H245	8.97	1
A0A096UVQ2	1.15	1
W5HP18	11.58	1
W5G144	9.94	1
W5BHU9	19.61	1
W5F9L9	13.82	1
W5HTW2	11	1
A0A096UNB2	8.46	1
W5CJW0	5.06	1
W5I7H2	2.6	1
W5B1T9	3.73	1
W5HPM5	17	1
A0A077RXJ0	4.08	1
W5EFJ5	8.17	1
W5A5L7	3.3	1
W5DIF1	10.09	1
W5H747	6.85	1
W5DAT6	15.38	1
W5BX18	2.9	1
W4ZV36	2.16	1
W5ACL5	4.15	1
W5DAY2	12.96	1
W5CKI9	16.67	1
W5EA09	3.23	1
A0A080YTU1	3.43	1
W5A2C3	5.03	1
W5EI40	5.5	1
W5CBJ2	19.3	1
W5AZ34	2.56	1
W5G4D6	2.58	1
W5G7E3	4.58	1
W5C3F4	6.91	1
W5DQC4	7.28	1
W5FGP5	3.89	1
W5DXJ4	3.25	1
W5ECS5	5.06	1
W5B642	3.65	1
W5BVX1	13.83	1
W5DB44	3.15	1
W5CHH6	4.91	1
A9J1Z7	5.29	1
W5AMU2	9.15	1
W5BGE4	5.91	1
W5ESD3	2.2	1
W5HNQ3	2.35	1
W5E8Y3	4.35	1
W5FEK7	6	1
W5FEP8	6.11	1
W5CGL2	1.75	1
W5AYA3	7.17	1
W5F1B2	2.96	1
W5ELY1	1.58	1
W5G1U5	17.5	1
W5A3V6	10.3	1
A0A077RWH5	4.22	1
W5AET7	3.05	1
W5FJW0	1.47	1
W5FL70	2.46	1
W5E5Z5	4.12	1
W5E0Q3	16.92	1
W5CLD6	6.63	1
W5DXZ8	11.36	1
W5I1G6	12.4	1
W5FMK1	2.25	1
W5GD78	12.79	1
W5FSJ4	5.84	1
W5FFD4	14.29	1
W4ZPF1	2.91	1
W5B3D6	6.52	1
W5ECW7	3.28	1
W5BNX8	5.31	1
W5HG93	12.37	1
A0A096UUV7	3.6	1
W5C8N4	10.26	1
W5DPB1	1.58	1
A0A077RWF5	3.7	1
W5FH62	7.83	1
W5I188	3.67	1
W5AY97	2.99	1
W5IAJ2	5.88	1
W5FBE7	3.54	1
W5HSI9	7.39	1
A0A077RU87	3.3	1
W5DBR9	6.82	1
W5BU51	3.65	1
W5FEH9	1.8	1
W5A5M4	1.42	1
W5EMT4	5.2	1
W5C1X9	11.39	1
W5CNY5	4.76	1
W5CFD9	17.95	1
W5C5N1	5.69	1
W5FA41	11.94	1
W5A3G9	4.03	1
W5CTT3	7.14	1
W5GKV5	3.13	1
W5HR36	3.57	1
W5I1L9	25	1
W5AGI9	5.3	1
W4ZQX5	17.07	1
W5CVL1	10.39	1
W5DAQ9	2.82	1
W5GRH8	7.58	1
W5EP01	6.67	1
A0A077RPH0	1.91	1
A0A077RPS2	5.36	1
W5C683	6.31	1
A0A096URU7	4.83	1
W5GLM5	3.02	1
W4ZYL2	3.03	1
W5AQQ5	6.06	1
W5F3D7	4.1	1
W5B824	11.94	1
W5BC90	9.13	1
W5BVN2	11.82	1
W5E1J3	2.89	1
W5G169	13.25	1
W5HW80	4.86	1
W4ZYH6	12.7	1
W5DIE0	14.14	1
W5A0S9	4.51	1
A0A077S1J0	1.14	1
W5CKJ2	2.46	1
W5F350	5.98	1
W5C4W4	3.14	1
W5G4K2	13.46	1
W5E110	21.05	1
W5ATW8	18.75	1
W5B0U1	6.62	1
W5F9Z4	4	1
W5F7E0	6.22	1
W5AC74	2.03	1
W5CIA7	12.62	1
W5ELS3	4.02	1
W5HD60	11.11	1
W5BMY6	7.76	1
W5AZV3	6.81	1
W5GKE9	12.62	1
A0A077S854	3.63	1
W5E6C5	2.11	1
W5CMG5	20.59	1
W5F0Y5	3.38	1
W5AEJ7	2.7	1
W5HSG5	9.84	1
A0A077RVF8	4.23	1
W5AH27	16	1
W4ZZS3	3.32	1
W5DA93	3.6	1
A0A0C4B851	10.23	1
W5GFT6	2.65	1
W5B5Z9	2.2	1
W5EL02	2.4	1
W4ZM90	8.06	1
W5HJX6	2.95	1
W5FG12	3.22	1
W5CET2	7.41	1
W5FLW0	11.76	1
P60125	20.51	1
W5E383	12.94	1
W5GU21	22.73	1
W5DKE1	9.17	1
W5BPY2	6.32	1
W5DUU4	8.65	1
W5D8Z8	17.11	1
W5EW70	18.31	1
W5HSW4	12.94	1
W5H1B0	14.61	1
W5CGQ4	14.86	1
W5D9J4	7.3	1
W5GAZ2	7.84	1
W5DV79	4.64	1
W5F7F5	8.85	1
W5F6E8	7.1	1
W4ZNE7	9.43	1
W5BSV4	10.61	1
W5CE89	9.92	1
W5EN54	4.5	1
W5AYH9	6.47	1
W5G3N4	13.33	1
W5GC03	11.7	1
W5CM35	18.89	1
W5ET36	3.14	1
W5FJP9	2.33	1
W5BV77	4.57	1
W5ERY3	2.87	1
W5AE91	0.52	1
W5D8B7	12.77	1
W5F690	7.09	1
W5DKB3	13.79	1
W5HSY9	3.08	1
W5CFM0	5.06	1
W5E7W2	7.19	1
W5F6R0	7.61	1
W5FBT7	2.69	1
W5EW08	2.83	1
W5B162	8.41	1
W5D7S4	5.73	1
W5DMI0	3.62	1
W5GI17	6.02	1
W5HEA9	4.01	1
W5DB59	5.63	1
W5HSL0	17.19	1
W5CAU0	16	1
W5EDT6	7.41	1
W5I893	7.26	1
W5HBW2	1.3	1
W4ZYT2	7.5	1
W5D7I2	12.9	1
W5A7H7	11.69	1
W5HUT3	9.16	1
W5AHH0	12.73	1
W5EMK1	12.35	1
W5CPZ2	1.92	1
W5I251	7.18	1
W5A578	6.21	1
W5GCY9	3.24	1
W5CAG4	5.54	1
W5HSB8	6.04	1
W5DFA6	2.67	1
W5CMP5	7.55	1
W5FTL1	11.34	1
A0A077S510	3.75	1
W5B994	5.19	1
W5GQR8	1.67	1
A0A077RVY3	17.44	1
W5EKD2	19.75	1
W4ZQ81	10.24	1
W5AT72	5.66	1
W5DX06	2.12	1
W5EU66	28.95	1
A0A096USI5	16	1
W5GAZ7	2.54	1
W5EX66	5.22	1
W5DS14	8.18	1
W5C631	3.33	1
W4ZMJ7	10.81	1
W5B9M5	2.82	1
A0A096UWD9	11.48	1
W5ADU9	8.06	1
W5EHH9	3.81	1
W5GGK6	14.56	1
W5HRK5	28.26	1
W5FPD2	4.57	1
W5IBE9	2.8	1
W5EQ48	3.69	1
W5HUB2	22.58	1
W5F5Z3	5.08	1
W5ECA2	2.91	1
W5ASE3	9.59	1
W5DBE5	4	1
W5F6G3	17.02	1
W5A711	3.99	1
W5EVG9	15.63	1
W5GQH1	6.61	1
W5H8V7	32.08	1
W5C0Q7	8.89	1
W5G3I1	6.59	1
W5F4V8	8	1
W4ZMV2	7.28	1
W4ZTS2	4.73	1
W5GB42	6.52	1
W5DEN1	5.59	1
W5DP53	33.33	1
W5GB93	10.71	1
W5ATL3	20	1
W5FX70	3.02	1
W5FCK9	7.09	1
W5FAA1	4.07	1
W5FU84	10.08	1
W5AR99	7.47	1
W5GUA5	2.81	1
W5F8E0	14.63	1
W5CM81	6.15	1
W5E2B7	9.09	1
A0A0C4B6C4	15.28	1
W5AJL9	7.25	1
W5DMX6	4.63	1
W5FZ40	7.75	1
W5H7N8	3.63	1
A0A096UKE6	8.7	1
W5C0D9	4.13	1
W5BXW6	8.76	1
W5CMI2	21.67	1
W5HU38	6.03	1
W5CCR9	4.89	1
W5G6U1	4.86	1
A0A077RPA4	3.41	1
W5H0Q5	13.64	1
W5IBW1	29.79	1
W5AP23	26.42	1
W4ZMZ8	13.25	1
W5HU12	10.64	1
W5EDC3	9.43	1
W5GKW7	12.15	1
W5BUV6	5.61	1
W5AM37	6.62	1
W5HXP4	15.73	1
W5G8J9	4.55	1
W5HMF0	9.85	1
W5EPK8	10.64	1
W5G5C4	3.04	1
W5BLR6	2.68	1
W5BRD4	7.45	1
W5G985	22	1
W5DKP3	7.8	1
W5GTV4	13.43	1
W5IBZ7	6.01	1
W5CFE6	36.11	1
W5DKC2	4.95	1
W5ACE5	15.53	1
W5FKX3	7.29	1
W5CA38	16.3	1
W5EW95	26.87	1
W5BJ72	16.84	1
W5DMF0	4.03	1
A0A077RZX9	4.35	1
A0A0C4B7X8	12.67	1
W5CN75	13.25	1
W5I983	25	1
W4ZT11	7.59	1
W5I6Z1	6.86	1
W5EN40	7.41	1
W5DCD2	13.89	1
W5HLB8	25	1
W5E259	14.29	1
W5FWR1	5.88	1
W5G439	10.75	1
W5BT95	20.29	1
W5AZZ9	29.17	1
W5H6I8	18.18	1
W5C9R3	9.09	1
W5AQT8	9.4	1
W5EFY9	2.83	1
W5BYN5	7.76	1
W5HA63	8.16	1
W5FX92	9.57	1
W5BFW0	17.09	1
W4ZSK2	2.9	1
W5GFW8	10.9	1
Q8L805	5.65	1
W5HS91	18.97	1
W5BB86	13.64	1
W5GA49	20	1
W5AWC5	30.56	1
W5CHG5	8.57	1
W5FIL2	11.38	1
W5G763	11.27	1
W5CCP2	14.75	1
W5IAU5	8.51	1
W5APL0	68.42	1
W5I8T9	6.62	1
W5EYS5	26.67	1
W5I1Q9	13.27	1
W5EZV7	5.52	1
W5EKR6	24.49	1
W5CLV0	6.71	1
W5C5T4	15.79	1
W5FCL8	14.47	1
W5E5R0	9.76	1
W5DK56	7.61	1
W5GWP2	12.64	1
W5BB77	8.33	1
W5F6U2	10.77	1
W5DF83	8.11	1
W5HFF5	13	1
W5C5Q1	41.86	1
W5G681	9.52	1
W5H834	14.29	1
W5EKK0	9.57	1
W5AJS9	8.16	1
A0A0C4B1H7	5.88	1
W5IBV5	11.67	1
W4ZPG3	5.63	1
W4ZZM6	8.57	1
W5F2F0	11.67	1
W5A870	7.69	1
W5BXA8	7.53	1
W5B1L2	16.98	1
W4ZZS6	18.46	1
A0A077RR85	11.67	1
Q70AJ1	10	1
W5H3W7	28.3	1
W5CFP4	25.58	1
W5IBP6	35	1
W5HPC8	18.97	1
Q9S7I5	2.41	1
A6Q0E9	1.38	1
A0A0H2UIK3	5.5	1
G9DR90	1.9	1
Q2QK76	4.12	1
F8SY00	8.54	1
A5JSB7	6.29	1
Q3LGB5	15.73	1
X2L2G8	5.03	1
A0A0H2UIJ1	8.47	1
A0A0H2UIB5	3.57	1
A0A0H2UJ27	15	1
A0A140KPU6	2.35	1
W5HE83	9.59	1
W5CF08	50.94	2
W5ERX4	36.67	2
W5EFG2	4.98	2
W4ZVS7	17.89	2
W5IAN7	15.57	2
W5DVL2	15.47	2
W5AJ14	23.47	2
W5DR52	10.81	2
W5IBN6	24.62	2
W5CLC0	24.21	2
W5EVV1	22.73	2
Q0ZCB0	17.06	2
Q41552	14.49	2
W5HD84	24.03	2
W5I115	21.17	2
W5FEJ3	18.4	2
W4ZXM1	19.12	2
W5ET79	24.36	2
G3E8E1	8.39	2
P60140	39.47	2
A0A096USL0	30.3	2
W4ZYH9	26.26	2
W5DL22	20.92	2
W5GR34	14.75	2
W5BHY4	9.27	2
W5I1I5	53.85	2
W5CNG4	10.75	2
W5FKC9	18.58	2
A7J2I3	9.51	2
W5B4M9	22.22	2
A0A0C4BD44	12.15	2
W5H5Y0	24.24	2
A0A075FKA2	4.55	2
W5FM17	10.98	2
W5B237	25	2
W5H1R3	20.5	2
W5ETT2	23.58	2
W5GF02	13.04	2
W5EPN6	21.77	2
W5I0X0	6.18	2
W5CCC9	59.72	2
W5FKE1	8.16	2
A0A077RAJ8	14.78	2
W5DLI3	41.98	2
W5I7J5	29.49	2
W5AQ58	13.66	2
W5GWK8	29.52	2
W5AUJ0	13.83	2
W5F8H3	11.3	2
W5FQ76	11.37	2
W5HWU9	29.49	2
O21359	4.1	2
W5GK04	10.26	2
W5FX97	28.04	2
W5B291	13.07	2
W5AR05	11.98	2
W5GND9	24.66	2
W5FRU9	14.14	2
A0A096UM98	28.28	2
W5I159	33.78	2
W5CR25	13.41	2
A0A096UJZ7	14.89	2
A0A096UVY8	7.74	2
W5HGJ8	20.24	2
W4ZY45	13.25	2
W5BZ88	5.41	2
W5GFD6	10.9	2
W5G1F3	3.32	2
W5HGD1	24.68	2
W5IA69	50.55	2
W5B5X2	9.65	2
W5BB94	21.82	2
W5GJA8	6.73	2
W5AKJ6	10.56	2
W5BWY2	26.62	2
W5DQI3	9.17	2
W5AKD8	14.5	2
D2KFG9	18.91	2
W5CE55	13.37	2
W5BGP8	16.67	2
W5FUJ8	12.5	2
W5CMB3	32.1	2
A0A077RHE0	12.35	2
W5ESN9	41.33	2
W5CIP9	10.91	2
W5E5N6	5.52	2
W5EWJ9	51.06	2
W4ZXE5	39.74	2
W5HWZ1	21.7	2
W5G947	18.6	2
W5BRI0	19.15	2
W5ESH8	35.37	2
W4ZWP7	11.28	2
W5GMQ4	15.76	2
W5EH05	6.39	2
W5AJX7	26.56	2
W5HXG5	4.28	2
W5DEY2	12.17	2
U3PVX7	20.17	2
W5FML0	6.03	2
A0A077RZG0	8.55	2
W5AG65	11.8	2
A0A096UWE3	20.49	2
W5FI38	10.65	2
P46524	8.02	2
W5HND5	28.99	2
W5EKI3	10.53	2
Q1ZZT4	7.83	2
W5BP68	28.92	2
A0A077RSP3	13.73	2
W5G8S4	11.71	2
W5FF19	6.96	2
W5F984	31.51	2
W5FRX2	21.43	2
W5EL62	39.02	2
W4ZQC7	4.51	2
W4ZPM7	8.01	2
W4ZS47	22.77	2
C9E1C1	29.63	2
W5H863	28.77	2
W5AGE2	8.44	2
W5F8M4	11.37	2
W5DBT9	9.77	2
W5DMK1	13.46	2
W5DRM8	8.07	2
W4ZN97	4.44	2
W5HHA9	10.39	2
Q9M4L7	18.59	2
W5HU41	10.26	2
W5CH48	8.46	2
W5D759	15.04	2
W5EN45	20.72	2
W5DUQ1	11.35	2
Q43666	23.86	2
Q43663	23.86	2
W5BZ74	23.08	2
W5DUA8	48.08	2
W5GPI9	42.47	2
W5AG06	10.68	2
W5B3K0	22.22	2
W5H0K0	4.17	2
W5HIB6	32.43	2
W5G9S8	13.51	2
W5I366	13.56	2
W5D9Q8	33.33	2
W4ZNE0	30.91	2
W5I681	6.96	2
W5FUI1	3.14	2
W5BXS6	5.33	2
W5FKD3	32	2
W5HWZ4	18.23	2
W5HE20	19.23	2
W5FUI8	14.75	2
W5FGC3	7.34	2
W4ZP55	14	2
W5DXD2	6.14	2
W5DW34	5.51	2
W5E2K1	6.41	2
W4ZW45	20.41	2
W5B534	16.67	2
W5I262	12.88	2
W5FHD3	42.55	2
W5DSQ3	4.49	2
W5DJA6	17.65	2
W5EAZ8	12.99	2
W5FV51	7.4	2
W5HL64	28.28	2
W4ZSN9	6.75	2
A0A0C4B4P3	20.42	2
W5HRK9	29.85	2
W5GGY5	26.44	2
W5FZA6	15.48	2
W5GRT1	7.08	2
W5A7L0	18.64	2
W5DYN7	25.32	2
W5GIW0	5.32	2
A0A080YU53	3.56	2
W5AWQ9	8.44	2
W5F4I6	9.91	2
W5E9N9	7.58	2
[truncated: 6,209 more rows]
