# Supplementary material for: The data of Isobaric tags for relative and absolute quantification-based proteomic analysis of defense responses triggered by the fungal pathogen Fusarium graminearum in wheat
Source: Data Brief. 2019 Nov 2;27:104747. doi: 10.1016/j.dib.2019.104747 (PMC6864187; doi:10.1016/j.dib.2019.104747)
Supplement: Multimedia component 1 [file mmc1.zip › Table S3. Raw data for Protein mass and pI.csv]

N	Accession	MW [kDa]	calc. pI
1	A0A068B052	50.25267978	6.366699219
2	A0A077RAG2	15.02863232	5.300292969
3	A0A077RF77	33.56664121	7.386230469
4	A0A077RFB7	12.66755057	5.020996094
5	A0A077RFC2	28.88423404	7.957519531
6	A0A077RFP0	42.13786812	8.543457031
7	A0A077RQC1	17.61800867	6.049316406
8	A0A077RQG8	17.65917989	6.239746094
9	A0A077RQP6	29.29686537	5.655761719
10	A0A077RQY1	35.0300801	5.731933594
11	A0A077RST2	27.94515946	8.074707031
12	A0A077RST9	36.07060336	8.030761719
13	A0A077RSY3	26.27315926	5.427246094
14	A0A077RTK9	23.47865473	4.703613281
15	A0A077RTR0	55.14544272	6.303222656
16	A0A077RU27	46.63205282	5.376464844
17	A0A077RUE5	44.72961567	6.770996094
18	A0A077RUP0	14.068934	4.906738281
19	A0A077RXF1	98.04158986	8.748535156
20	A0A077RXJ4	7.262541515	5.351074219
21	A0A077RXW4	8.856419195	7.532714844
22	A0A077RY45	37.56021768	9.554199219
23	A0A077RY88	39.44394563	7.928222656
24	A0A077RYE6	41.43082642	8.997558594
25	A0A077RZ28	117.7565812	6.653808594
26	A0A077RZX9	31.35990229	4.602050781
27	A0A077S0N0	34.36492908	4.602050781
28	A0A077S0Y7	18.31425235	9.305175781
29	A0A077S226	14.53541119	6.303222656
30	A0A077S2R7	110.9736065	6.902832031
31	A0A077S4G0	30.33610791	10.16943359
32	A0A077S8H7	207.5837656	7.269042969
33	A0A080YTU1	26.08589764	8.089355469
34	A0A080YUV7	112.7306065	7.620605469
35	A0A080YUW8	18.76155472	10.19873047
36	A0A096UKW2	9.875138265	10.24267578
37	A0A096UL77	29.92901865	4.741699219
38	A0A096ULA7	58.27539149	8.938964844
39	A0A096ULC6	36.44756429	4.932128906
40	A0A096ULQ9	36.35268388	7.254394531
41	A0A096ULU9	24.50523093	4.627441406
42	A0A096UPZ7	64.02699818	5.173339844
43	A0A096UQ85	71.67368531	6.239746094
44	A0A096UQ86	88.63294278	6.150878906
45	A0A096UQC4	19.09561095	7.181152344
46	A0A096UQD1	10.26506645	5.008300781
47	A0A096UQG2	14.4925685	9.744628906
48	A0A096UR51	11.57174966	8.353027344
49	A0A096US98	38.81079141	5.985839844
50	A0A096UT62	40.64546048	5.186035156
51	A0A096UU89	22.49270077	8.016113281
52	A0A096UUZ0	33.63815468	5.186035156
53	A0A096UW87	8.969423215	8.045410156
54	A0A096UWD2	33.55913529	8.191894531
55	A0A096UWE3	13.20310869	11.38525391
56	A0A0B4SUU4	20.63739118	9.803222656
57	A0A0B4SVH3	29.82134853	7.488769531
58	A0A0C4B130	12.15002127	8.499511719
59	A0A0C4B178	57.19505061	8.807128906
60	A0A0C4B3M6	19.75411156	6.176269531
61	A0A0C4B867	29.7263392	7.210449219
62	A0A0C4BCX7	34.88592361	8.821777344
63	A0A0C4BI58	35.56994199	8.748535156
64	A0A0C4BIU0	23.24096761	6.303222656
65	A0A0C4BJE5	56.08684834	8.206542969
66	A0A0H2UJ68	29.76420036	8.543457031
67	A0A0M5JP75	47.1977564	7.752441406
68	A0A0U1XWZ7	28.8671762	5.414550781
69	A0A125RLL8	45.01879124	4.487792969
70	A4ZIW9	13.14632856	6.442871094
71	A5A4L4	32.3588882	7.605957031
72	A5HB57	39.47076527	5.643066406
73	A7VL25	18.31388875	5.071777344
74	A9LIN4	63.04935372	5.820800781
75	B0LXM0	43.15268488	5.884277344
76	B2Y2S3	41.98196517	8.338378906
77	B5B3P8	17.05257535	5.312988281
78	C1K5B8	30.91418525	6.521972656
79	C3UZE5	17.62357912	8.455566406
80	C6ETB3	32.88413349	6.188964844
81	C7AE91	17.3814935	5.312988281
82	D2KFG9	22.35698056	6.697753906
83	D3KVP3	37.93977954	5.858886719
84	D7RVA7	51.85419617	6.315917969
85	D8L9G3	42.06711339	6.565917969
86	D8L9G8	29.10630929	9.612792969
87	D8L9N9	55.33526789	9.173339844
88	D8L9P6	10.23639388	10.28662109
89	D8L9Q1	35.23484193	5.643066406
90	E2CT66	87.8704008	5.833496094
91	F4Y594	80.3869495	5.059082031
92	F4Y595	80.38274703	5.033691406
93	F6K744	28.19617534	5.274902344
94	F8S6T5	17.53845358	8.001464844
95	F8S6U4	18.63307199	8.909667969
96	H9U3X3	11.65185307	8.235839844
97	M9XC30	56.10649336	5.655761719
98	O82714	17.63958528	8.455566406
99	O82715	18.78805028	7.312988281
100	P06528	20.96418891	9.612792969
101	P12119	17.50552581	7.181152344
102	P16159	15.77156375	5.414550781
103	P17314	18.2090872	7.444824219
104	P58257	19.72980236	5.579589844
105	P58311	83.09357356	7.107910156
106	P58386	82.53285202	7.151855469
107	P60140	4.494272395	4.500488281
108	P60162	24.16659082	8.763183594
109	P69555	7.782092285	8.572753906
110	P93606	25.28318181	8.250488281
111	Q05855	32.36103858	8.060058594
112	Q1XHC6	26.58890913	6.873535156
113	Q2L3V4	15.1578686	9.598144531
114	Q2PCB9	11.55263567	8.689941406
115	Q41540	15.97861754	5.097167969
116	Q41576	13.2539088	9.305175781
117	Q41584	18.37949239	4.830566406
118	Q43663	9.489640215	8.353027344
119	Q43666	9.401492545	8.001464844
120	Q5BLQ3	17.1221867	7.767089844
121	Q5BLQ7	15.9915797	7.503417969
122	Q5I7K4	15.00501255	10.47705078
123	Q5MFQ0	31.72816081	8.514160156
124	Q5UHH6	13.18635263	6.888183594
125	Q6PLR1	63.5917009	5.782714844
126	Q6PWL8	17.78156294	7.957519531
127	Q6QF99	28.39038994	8.792480469
128	Q6QFA0	29.00843846	7.884277344
129	Q6RUJ2	38.70528475	5.579589844
130	Q6T484	33.47663331	7.166503906
131	Q8H0J4	31.93380158	7.679199219
132	Q8H6H6	9.027743435	9.246582031
133	Q8LGN5	24.90078964	6.430175781
134	Q8LRU5	19.31022504	10.43310547
135	Q8W431	68.4194675	5.503417969
136	Q93XQ7	56.5938528	5.071777344
137	Q93XQ8	56.40584585	5.135253906
138	Q94F73	17.52550595	8.455566406
139	Q95H62	12.20675256	11.37060547
140	Q9LEE2	86.74057736	6.741699219
141	Q9M4V3	47.78402415	7.356933594
142	Q9M6P7	35.17561744	7.913574219
143	Q9SQG3	13.10013586	7.239746094
144	Q9SQG4	13.08808823	6.727050781
145	Q9SQG8	13.08612021	7.239746094
146	Q9SYU0	63.22633473	8.587402344
147	Q9XEN6	29.00714974	4.868652344
148	S4Z0G4	6.348386105	10.66748047
149	U3Q3A5	35.51934925	4.640136719
150	W4ZLJ7	42.17563388	6.976074219
151	W4ZLL4	10.11314687	5.858886719
152	W4ZMD9	9.201565485	6.507324219
153	W4ZMG9	64.51438678	6.315917969
154	W4ZMT4	26.37212028	9.056152344
155	W4ZMZ0	14.10376222	6.712402344
156	W4ZNB1	10.28785219	9.891113281
157	W4ZPE6	6.326448925	9.246582031
158	W4ZPH3	22.48056429	5.287597656
159	W4ZQ27	28.04713889	5.427246094
160	W4ZQ38	26.06372516	10.02294922
161	W4ZQ49	23.49149018	10.35986328
162	W4ZQG3	36.39934866	5.084472656
163	W4ZQV9	33.74664307	4.563964844
164	W4ZR18	19.68912734	5.554199219
165	W4ZRG3	81.67609712	7.957519531
166	W4ZRX7	47.37693488	6.624511719
167	W4ZS64	59.32896644	5.998535156
168	W4ZSA0	7.583877035	9.715332031
169	W4ZSE6	19.35386543	6.303222656
170	W4ZSM1	14.85106649	10.37451172
171	W4ZT42	11.0122343	4.525878906
172	W4ZT81	12.04458659	9.305175781
173	W4ZTF7	37.79149547	6.023925781
174	W4ZTN1	38.59212946	4.982910156
175	W4ZTW5	15.1310921	5.059082031
176	W4ZWD7	22.03229006	9.114746094
177	W4ZWM7	43.01820115	8.060058594
178	W4ZWV9	55.36212184	6.201660156
179	W4ZX44	110.1226066	5.338378906
180	W4ZXE5	8.430396665	5.109863281
181	W4ZXI8	24.9708315	6.430175781
182	W4ZXN2	11.33353915	5.503417969
183	W4ZXS7	51.15611627	6.770996094
184	W4ZXZ7	8.740558255	5.858886719
185	W4ZYH9	10.89663326	5.046386719
186	W4ZYU7	14.44407108	5.947753906
187	W4ZZ88	11.92117479	8.323730469
188	W4ZZ90	19.93723595	8.558105469
189	W4ZZP4	44.10308827	4.690917969
190	W5A0J7	24.47051861	9.422363281
191	W5A1G8	33.38600626	5.262207031
192	W5A2C3	21.56484657	5.770019531
193	W5A2J0	14.82911531	6.712402344
194	W5A2X5	12.47448901	8.528808594
195	W5A2X8	20.88547868	7.415527344
196	W5A3G5	13.99779647	5.020996094
197	W5A400	36.14692005	4.881347656
198	W5A4S9	24.94472317	5.033691406
199	W5A5X8	10.63878963	9.422363281
200	W5A645	20.52882729	11.59033203
201	W5A665	26.88426053	7.898925781
202	W5A756	22.66114538	5.084472656
203	W5A7H7	8.392269325	5.351074219
204	W5A921	26.82493497	8.733886719
205	W5AC00	18.61155943	6.100097656
206	W5AC28	33.53772184	8.880371094
207	W5ADC2	14.52868178	6.858886719
208	W5AED9	11.91011751	8.294433594
209	W5AER9	12.83764055	9.129394531
210	W5AEW0	19.46471437	8.616699219
211	W5AFY2	9.996975895	4.919433594
212	W5AG06	30.35794617	6.756347656
213	W5AGS6	11.11569167	4.741699219
214	W5AHD6	24.29374646	7.752441406
215	W5AIE8	10.98741765	5.097167969
216	W5AIQ7	16.18243672	8.689941406
217	W5AJ14	10.74263297	5.478027344
218	W5AL81	46.96857963	5.681152344
219	W5ALK3	23.15606009	9.568847656
220	W5ALX2	46.3119152	8.836425781
221	W5ALZ0	52.63494474	6.521972656
222	W5ALZ8	94.90092244	5.858886719
223	W5AMX5	104.5412858	8.162597656
224	W5ANJ9	79.46495519	6.468261719
225	W5APC8	6.868555575	9.012207031
226	W5APL2	55.01687669	6.430175781
227	W5APU0	32.92835376	9.964355469
228	W5APY9	27.97092851	6.112792969
229	W5AQ91	31.73458028	8.792480469
230	W5AQN9	44.0035085	6.844238281
231	W5AQT8	13.08997914	8.938964844
232	W5AR89	17.8000343	10.09619141
233	W5ARC6	64.85220901	5.312988281
234	W5ARN8	20.10474224	6.392089844
235	W5ARZ6	15.92689297	5.706542969
236	W5AS89	36.49830686	5.960449219
237	W5ATK7	17.02264205	4.817871094
238	W5ATS7	11.92867217	7.210449219
239	W5ATX3	28.88954546	5.935058594
240	W5AUJ3	45.85540993	5.427246094
241	W5AV12	17.14594909	10.00830078
242	W5AVH3	16.62260603	4.741699219
243	W5AVV1	8.993623135	7.386230469
244	W5AW87	18.26425897	5.020996094
245	W5AW93	19.56637634	10.71142578
246	W5AWD5	38.87208037	9.363769531
247	W5AWM0	56.98985643	8.880371094
248	W5AWM3	41.97797719	6.176269531
249	W5AX02	15.73148617	10.27197266
250	W5AX94	31.58431952	9.217285156
251	W5AXQ7	30.42980663	7.840332031
252	W5AXY3	26.26613174	5.033691406
253	W5AXZ9	10.05107379	4.754394531
254	W5AYE3	48.66326806	6.741699219
255	W5AYR7	68.60253006	6.683105469
256	W5AYX0	41.52973486	7.312988281
257	W5AYY9	16.32697119	8.133300781
258	W5AZI9	65.75859571	6.917480469
259	W5B085	9.763880095	9.627441406
260	W5B1L6	11.83824274	9.993652344
261	W5B1U3	57.630571	5.566894531
262	W5B3T0	37.27473131	5.287597656
263	W5B4C2	105.3954732	6.609863281
264	W5B4G1	55.0640341	4.855957031
265	W5B4W2	42.61582771	7.693847656
266	W5B525	8.044444175	10.14013672
267	W5B534	13.19223959	9.656738281
268	W5B577	16.4594329	5.465332031
269	W5B6Q9	33.03967405	9.861816406
270	W5B7C3	61.37003502	8.528808594
271	W5B7Z6	53.21299302	5.795410156
272	W5B840	34.16424605	5.896972656
273	W5B877	85.25699934	5.833496094
274	W5B8B7	18.29002258	4.982910156
275	W5B8U4	28.4700549	5.008300781
276	W5B8X6	32.98122116	6.417480469
277	W5B8Z7	12.93839622	8.748535156
278	W5B976	35.39195161	7.898925781
279	W5BA49	52.85631768	7.151855469
280	W5BA50	18.57481256	10.62353516
281	W5BB33	52.02244841	5.681152344
282	W5BBS7	44.2196294	6.023925781
283	W5BBT3	44.13357878	6.536621094
284	W5BBW7	45.62611358	5.655761719
285	W5BC65	11.63762164	4.551269531
286	W5BCG4	36.6374767	6.290527344
287	W5BCJ7	43.68187208	9.319824219
288	W5BCL4	40.64681162	8.089355469
289	W5BCR9	14.11335633	11.39990234
290	W5BD35	9.820123775	11.50244141
291	W5BDE7	16.40524236	5.033691406
292	W5BEA4	27.90481267	5.604980469
293	W5BEY1	32.02562875	6.074707031
294	W5BFA5	38.86156953	6.639160156
295	W5BFL7	65.56047916	5.186035156
296	W5BFS3	60.04123699	9.187988281
297	W5BGF3	28.83648316	8.499511719
298	W5BGN6	38.82098341	9.378417969
299	W5BGS6	12.98257887	8.118652344
300	W5BGT6	41.11789137	6.800292969
301	W5BGU0	55.06488659	6.328613281
302	W5BH45	36.06737049	8.294433594
303	W5BH62	52.31601124	9.759277344
304	W5BH66	26.78745886	7.312988281
305	W5BH67	26.58582895	9.144042969
306	W5BIG3	29.52557829	4.894042969
307	W5BIV2	55.6474127	6.112792969
308	W5BJH2	34.8086813	9.187988281
309	W5BKJ8	27.76417109	8.733886719
310	W5BM01	30.98461519	5.312988281
311	W5BM05	19.4377721	8.909667969
312	W5BMK0	17.33359256	5.757324219
313	W5BMW7	24.53128297	4.665527344
314	W5BNG6	16.09794384	11.48779297
315	W5BNH4	5.247867105	9.876464844
316	W5BNP0	40.87771091	6.990722656
317	W5BNZ6	15.98373005	10.66748047
318	W5BP68	9.145601595	4.500488281
319	W5BPV6	29.41827614	9.905761719
320	W5BRV3	42.53859802	8.250488281
321	W5BSG8	66.80390226	6.252441406
322	W5BTA4	32.37433123	5.173339844
323	W5BTH8	39.69436055	6.252441406
324	W5BTM8	15.91287732	5.706542969
325	W5BTX6	43.00794508	10.57958984
326	W5BV77	22.2854347	7.195800781
327	W5BVI3	6.330308245	5.973144531
328	W5BVN2	11.56979647	4.500488281
329	W5BW37	56.75850834	5.033691406
330	W5BW98	51.59451569	8.470214844
331	W5BWF3	33.03925477	6.125488281
332	W5BWU3	7.140438245	5.211425781
333	W5BX31	9.003273435	6.521972656
334	W5BY17	23.58618835	5.046386719
335	W5BYC7	8.306127835	4.729003906
336	W5BYS1	6.341168785	6.770996094
337	W5BYT8	57.2561359	5.731933594
338	W5BZ23	27.55808532	9.261230469
339	W5BZ84	17.14272602	6.265136719
340	W5BZF3	9.589721135	5.351074219
341	W5C050	38.73366632	5.643066406
342	W5C197	11.01685507	9.847167969
343	W5C2S2	21.2968756	5.604980469
344	W5C3D2	4.105050805	9.085449219
345	W5C3N4	7.571605925	4.424316406
346	W5C440	28.7778235	5.376464844
347	W5C4P3	39.49217132	6.727050781
348	W5C4W2	102.8770798	6.609863281
349	W5C563	33.03524389	6.521972656
350	W5C5N9	14.3366009	9.554199219
351	W5C6G7	61.48078326	5.351074219
352	W5C7C7	21.25102627	5.516113281
353	W5CAY1	43.50449492	8.938964844
354	W5CB87	11.62184251	8.235839844
355	W5CBM6	9.866014075	5.401855469
356	W5CBR9	7.172484345	5.617675781
357	W5CBY6	37.66389586	5.719238281
358	W5CBY8	20.74753379	4.982910156
359	W5CCA9	38.78009384	6.404785156
360	W5CDW8	27.28105047	5.478027344
361	W5CE55	20.81478207	7.166503906
362	W5CEL6	27.73466743	8.440917969
363	W5CEY2	27.92598232	8.353027344
364	W5CF88	13.8752512	9.715332031
365	W5CFW2	42.21196087	5.274902344
366	W5CFZ4	18.05589163	4.703613281
367	W5CGI7	49.55453461	5.097167969
368	W5CI05	33.40557339	9.349121094
369	W5CI15	17.02054905	5.071777344
370	W5CK45	9.425737535	8.895019531
371	W5CKU6	54.01513222	6.551269531
372	W5CLX5	21.95135181	5.655761719
373	W5CME5	12.46752874	9.583496094
374	W5CN74	32.53548508	9.334472656
375	W5CN75	9.678044465	4.627441406
376	W5CNQ1	28.77430959	6.770996094
377	W5CQ97	26.73197861	6.873535156
378	W5CT58	14.89494948	9.070800781
379	W5CTK4	14.76321128	10.08154297
380	W5CUG0	61.83915023	8.895019531
381	W5D0M7	63.98872789	8.821777344
382	W5D1Z1	20.77452597	5.985839844
383	W5D2I6	11.22075876	9.202636719
384	W5D3H3	22.63000431	9.041503906
385	W5D4R0	28.29206525	8.821777344
386	W5D5X9	12.07912584	9.451660156
387	W5D7G3	12.40492957	6.785644531
388	W5D8X2	20.85989233	5.668457031
389	W5D906	44.98145235	9.759277344
390	W5DBH3	39.63724202	7.576660156
391	W5DBT6	11.23518656	11.83935547
392	W5DCL7	36.14244006	6.873535156
393	W5DDD1	28.42936429	5.046386719
394	W5DDY1	17.62703197	5.135253906
395	W5DE19	6.746377135	9.246582031
396	W5DEL5	21.41109282	5.782714844
397	W5DF43	111.0712991	5.516113281
398	W5DFN1	9.291598985	8.895019531
399	W5DHC7	73.55657345	5.414550781
400	W5DHN6	5.799722235	4.081542969
401	W5DID2	27.54464908	6.417480469
402	W5DIK5	5.717970545	9.671386719
403	W5DIK8	15.49210923	5.465332031
404	W5DJS0	19.8938351	5.401855469
405	W5DL22	15.51466288	5.389160156
406	W5DM75	55.36506121	4.894042969
407	W5DNC5	38.84445663	11.79541016
408	W5DNS9	15.13273167	5.795410156
409	W5DP56	11.85653771	7.635253906
410	W5DP86	26.0114791	8.206542969
411	W5DPK9	24.21142254	7.342285156
412	W5DPM6	22.38868744	9.100097656
413	W5DPZ8	17.19393869	5.059082031
414	W5DQN2	6.151164395	4.589355469
415	W5DQV8	61.55924392	4.894042969
416	W5DQW1	34.42832101	5.770019531
417	W5DR52	32.82856206	5.744628906
418	W5DRN4	68.30950606	8.587402344
419	W5DRR0	46.21466935	4.817871094
420	W5DSB4	16.57993965	10.31591797
421	W5DSE3	34.4586809	5.947753906
422	W5DSM4	50.89327822	7.298339844
423	W5DSU6	63.99485726	5.655761719
424	W5DSZ0	28.73742597	5.604980469
425	W5DT51	47.18168868	7.913574219
426	W5DUV6	11.94416145	7.342285156
427	W5DV72	57.97848911	6.697753906
428	W5DVL2	19.71123884	7.840332031
429	W5DVT6	41.07755328	5.008300781
430	W5DW68	104.1828228	5.757324219
431	W5DWB5	22.60193738	4.398925781
432	W5DWP8	25.08544823	6.354003906
433	W5DX10	52.67437858	7.503417969
434	W5DXV8	36.00787621	7.708496094
435	W5DXY3	22.50804928	5.338378906
436	W5DZG1	17.34787452	10.60888672
437	W5DZQ3	43.09500815	4.754394531
438	W5E091	37.6852043	6.697753906
439	W5E0R4	16.2820129	10.08154297
440	W5E1U8	47.67241531	7.166503906
441	W5E305	11.36696602	7.093261719
442	W5E3C3	21.04444639	6.888183594
443	W5E491	16.49346886	6.062011719
444	W5E4I6	36.10182734	6.303222656
445	W5E5K7	7.776851515	9.231933594
446	W5E923	49.72561482	4.830566406
447	W5E973	27.14728947	7.093261719
448	W5E9C8	40.10761097	6.201660156
449	W5E9F6	19.32085615	9.686035156
450	W5E9Y0	29.14755923	8.470214844
451	W5EB25	16.78464878	8.353027344
452	W5EBE9	25.14077583	10.02294922
453	W5EBH1	14.42848661	5.604980469
454	W5EC82	17.06036574	7.957519531
455	W5ECD6	20.29222015	7.063964844
456	W5EDG1	45.70618001	5.782714844
457	W5EDP7	81.95377606	5.224121094
458	W5EDU3	20.21225141	5.236816406
459	W5EDY4	30.30876056	9.466308594
460	W5EEF9	27.64015289	6.595214844
461	W5EEY3	21.03952159	7.679199219
462	W5EFD6	29.42651527	9.407714844
463	W5EFG2	49.17580786	5.274902344
464	W5EFP4	57.66290692	9.539550781
465	W5EG80	27.16307909	9.349121094
466	W5EGD6	33.95634462	7.503417969
467	W5EH57	18.30615862	7.444824219
468	W5EHF8	40.90053333	5.084472656
469	W5EHK0	57.16089872	6.639160156
470	W5EHQ8	10.42478062	9.378417969
471	W5EII2	5.947029955	7.386230469
472	W5EJ92	12.5843861	5.478027344
473	W5EKI0	61.07486143	5.147949219
474	W5EKK0	10.27756517	5.312988281
475	W5ELP8	28.65212288	5.604980469
476	W5EMT1	16.07122428	6.770996094
477	W5EN32	9.229285545	4.360839844
478	W5ENJ6	17.74207248	5.059082031
479	W5EP55	8.983127895	9.817871094
480	W5EQ81	22.38469253	9.100097656
481	W5EQC7	24.40829272	4.995605469
482	W5EQK1	50.90729387	7.298339844
483	W5ERL4	24.3864287	6.392089844
484	W5ES52	52.09459239	7.986816406
485	W5ESH8	9.246712735	7.986816406
486	W5ESK8	46.5809269	5.973144531
487	W5EUK9	84.90464074	7.415527344
488	W5EVK9	13.29317446	10.53564453
489	W5EW07	9.284210295	6.844238281
490	W5EWT6	10.17397156	8.470214844
491	W5EY66	29.98873236	7.049316406
492	W5EYK5	31.56221419	7.664550781
493	W5EZT3	8.052054395	9.524902344
494	W5EZU1	15.74576723	5.541503906
495	W5F011	35.02863893	6.800292969
496	W5F039	74.74504024	5.617675781
497	W5F0M1	10.53713679	8.851074219
498	W5F249	23.35452301	4.932128906
499	W5F2X6	89.70397048	7.532714844
500	W5F2Z7	25.62525119	8.763183594
501	W5F4D9	5.160817785	10.27197266
502	W5F4Z4	9.946871405	9.568847656
503	W5F500	39.65333142	4.741699219
504	W5F587	8.337209855	4.830566406
505	W5F6Y2	25.40203744	7.547363281
506	W5F7G8	34.40923033	4.386230469
507	W5F7J7	51.21208143	5.617675781
508	W5F815	25.02774217	5.008300781
509	W5F8J2	9.657701115	7.913574219
510	W5F8L9	44.21314549	6.785644531
511	W5F934	13.71084028	7.811035156
512	W5F969	29.39724777	10.90185547
513	W5F9H2	43.82013039	6.277832031
514	W5FAS2	41.78506396	8.514160156
515	W5FAT8	13.88680661	5.071777344
516	W5FBV3	11.85975096	7.957519531
517	W5FCA3	27.93230636	5.985839844
518	W5FCF5	17.08663095	7.444824219
519	W5FCK7	31.06874947	9.217285156
520	W5FDJ1	16.24578804	8.616699219
521	W5FDJ9	14.13888181	6.277832031
522	W5FDS8	36.68194622	7.913574219
523	W5FEC0	22.8012977	4.614746094
524	W5FEH9	40.32888806	10.34521484
525	W5FEK8	66.22336345	5.643066406
526	W5FF28	96.59149894	6.653808594
527	W5FFK3	50.85931728	5.147949219
528	W5FG65	32.16361904	11.31201172
529	W5FGZ0	37.76119421	7.854980469
530	W5FH48	36.87158239	8.924316406
531	W5FH92	21.39483403	11.10693359
532	W5FHF7	101.593054	5.998535156
533	W5FHL7	18.26055226	8.470214844
534	W5FHN5	10.08617012	9.876464844
535	W5FHY4	93.0558354	5.198730469
536	W5FIQ6	24.72921915	8.763183594
537	W5FIZ2	26.6916268	6.112792969
538	W5FJA4	27.02221496	7.122558594
539	W5FJF2	28.65165898	6.521972656
540	W5FJL0	29.42970422	7.078613281
541	W5FJP8	23.23338663	9.642089844
542	W5FK59	31.01717438	7.107910156
543	W5FKD3	8.134247145	6.341308594
544	W5FL09	41.59534777	6.404785156
545	W5FL86	13.14662871	7.986816406
546	W5FLB0	46.17518705	8.836425781
547	W5FLC6	92.708031	6.138183594
548	W5FLT2	16.29651715	7.825683594
549	W5FM07	26.91072642	6.727050781
550	W5FM48	22.89681901	7.781738281
551	W5FN32	23.55020112	7.796386719
552	W5FNB1	43.88447297	9.100097656
553	W5FNS6	66.1493301	6.379394531
554	W5FP48	24.74467355	6.683105469
555	W5FQJ8	93.56598544	6.507324219
556	W5FSI1	26.85648992	9.305175781
557	W5FSJ9	15.09636038	10.84326172
558	W5FSW8	53.34559593	7.562011719
559	W5FSX7	16.29445098	9.598144531
560	W5FTZ6	11.79217486	9.612792969
561	W5FUZ8	24.57990766	8.558105469
562	W5FW24	45.43291841	8.235839844
563	W5FW85	14.36137658	6.521972656
564	W5FWX6	52.20344866	5.109863281
565	W5FWY8	31.2279538	5.833496094
566	W5FWZ9	12.46733018	8.338378906
567	W5FXA8	24.19941769	4.779785156
568	W5FXY3	12.04419796	7.400878906
569	W5FY88	101.4319877	6.011230469
570	W5FYH3	39.79246785	6.150878906
571	W5FYV4	60.89376321	7.488769531
572	W5FYW3	43.96742788	10.62353516
573	W5FYX3	38.16785867	7.239746094
574	W5FZ62	43.04401752	5.693847656
575	W5G1E9	25.79526759	10.21337891
576	W5G1S0	58.3001732	9.656738281
577	W5G222	23.03991385	9.656738281
578	W5G2J5	19.16974947	8.309082031
579	W5G376	17.11259865	4.703613281
580	W5G384	17.37888054	5.935058594
581	W5G396	23.87934565	9.466308594
582	W5G3X9	14.04946291	9.510253906
583	W5G400	17.13547873	10.08154297
584	W5G4B6	31.18105714	6.290527344
585	W5G4L4	55.31285756	6.814941406
586	W5G5K2	26.6934258	5.186035156
587	W5G5M0	52.89132378	6.112792969
588	W5G6N5	10.26736515	7.049316406
589	W5G6S0	14.36369193	9.803222656
590	W5G736	31.84046857	5.643066406
591	W5G7A2	37.17178661	9.261230469
592	W5G7I1	15.96890042	6.683105469
593	W5G7Q9	23.70610727	8.367675781
594	W5G7R0	27.31385045	9.026855469
595	W5G933	15.37950181	6.902832031
596	W5GAM0	36.01804481	9.100097656
597	W5GAS6	25.15362535	8.777832031
598	W5GB16	33.99025333	7.239746094
599	W5GBC7	45.57775837	8.895019531
600	W5GBE8	19.12074435	5.579589844
601	W5GCC7	38.70378899	5.198730469
602	W5GCE2	41.31088782	7.928222656
603	W5GCL5	105.4122796	6.214355469
604	W5GCX2	51.2719374	6.239746094
605	W5GD22	46.89119334	9.070800781
606	W5GDM7	34.69165285	8.016113281
607	W5GEI5	30.01937495	7.210449219
608	W5GEK1	27.46292861	10.16943359
609	W5GEP5	23.38793236	9.729980469
610	W5GER4	43.80545178	8.323730469
611	W5GES9	15.50754888	10.21337891
612	W5GFA4	29.29493337	8.748535156
613	W5GFD9	10.15418527	8.733886719
614	W5GFL5	104.0708604	5.389160156
615	W5GG92	28.72769197	9.627441406
616	W5GGC0	24.73048214	6.946777344
617	W5GGE6	16.87157071	6.011230469
618	W5GIY3	8.906433465	9.378417969
619	W5GJ80	45.0488728	6.049316406
620	W5GJ93	46.45959353	6.214355469
621	W5GK33	11.9612975	9.100097656
622	W5GKE6	35.07548888	6.902832031
623	W5GKG2	23.84719854	7.576660156
624	W5GLU0	25.55376729	9.451660156
625	W5GMT2	19.7396057	6.507324219
626	W5GN97	4.260955395	4.551269531
627	W5GNF9	70.28172169	5.985839844
628	W5GP45	41.74095543	7.166503906
629	W5GP90	7.574968975	9.993652344
630	W5GPK3	97.31686759	5.033691406
631	W5GT08	38.60408894	6.595214844
632	W5GT84	13.11452523	5.135253906
633	W5GU78	7.119433265	4.437011719
634	W5GUL6	14.56873282	9.700683594
635	W5GV49	25.34708155	8.191894531
636	W5GVK6	13.44078999	5.122558594
637	W5GVY4	17.78843012	8.836425781
638	W5GW28	28.08543092	6.990722656
639	W5GW56	9.107817845	10.15478516
640	W5GWI9	13.18599429	9.305175781
641	W5GWJ4	56.23499132	6.201660156
642	W5GWT6	54.75568295	7.635253906
643	W5GX51	12.19099632	5.135253906
644	W5GXE3	44.12165915	8.030761719
645	W5GYB1	28.27250224	7.942871094
646	W5GYR9	25.46672446	7.854980469
647	W5GZH2	32.8365463	6.624511719
648	W5H0P3	26.21540007	4.386230469
649	W5H0Y9	104.7263985	6.639160156
650	W5H102	31.76844744	5.833496094
651	W5H103	39.38702109	5.706542969
652	W5H198	17.802643	5.351074219
653	W5H199	37.40607775	8.221191406
654	W5H1Y5	9.463554465	4.805175781
655	W5H269	58.1097543	6.917480469
656	W5H2Q3	8.568474815	7.254394531
657	W5H359	64.73259938	5.935058594
658	W5H3C5	45.63977612	7.752441406
659	W5H3D6	23.06255128	5.541503906
660	W5H3D8	87.96929873	5.947753906
661	W5H401	39.5070729	5.211425781
662	W5H409	29.70739658	9.832519531
663	W5H4D1	10.1121747	9.114746094
664	W5H575	16.38250567	10.77001953
665	W5H682	56.22944186	9.144042969
666	W5H6W0	32.17869474	9.466308594
667	W5H7S1	23.98302749	10.68212891
668	W5H807	13.73505698	9.012207031
669	W5H8C5	10.09530944	8.353027344
670	W5H8D2	20.58578501	6.565917969
671	W5H8E8	15.83500241	6.536621094
672	W5H8M1	14.06472393	5.224121094
673	W5H8W7	22.30071116	7.283691406
674	W5H8Z3	6.620061825	4.348144531
675	W5H910	8.467178185	8.191894531
676	W5H9I8	13.15642877	5.909667969
677	W5H9J2	150.9421023	5.528808594
678	W5HA05	4.427377645	9.246582031
679	W5HAN6	67.06532957	7.444824219
680	W5HAX6	15.22784857	5.033691406
681	W5HAZ0	13.8550767	8.719238281
682	W5HB71	9.335732025	5.833496094
683	W5HDX3	16.98762188	9.876464844
684	W5HEP5	21.28439181	7.386230469
685	W5HFD3	33.18953369	8.367675781
686	W5HFF5	11.13868059	7.811035156
687	W5HFJ2	44.31804851	5.084472656
688	W5HFK2	17.88413981	8.162597656
689	W5HFK6	41.32618472	6.990722656
690	W5HFX6	28.36033103	5.160644531
691	W5HGF3	13.7435931	9.012207031
692	W5HH29	23.62845527	4.792480469
693	W5HIA9	41.94095882	5.744628906
694	W5HIB6	8.048897235	8.338378906
695	W5HJ96	50.30475059	8.895019531
696	W5HJI1	19.99428118	6.176269531
697	W5HKC1	9.123220265	8.250488281
698	W5HKF6	61.85365814	6.176269531
699	W5HLT4	7.672880665	5.236816406
700	W5HLU8	6.200794405	5.896972656
701	W5HMM2	6.037927905	9.319824219
702	W5HNC6	44.32409056	4.944824219
703	W5HPC5	24.23098701	4.703613281
704	W5HQV6	27.24941099	7.356933594
705	W5HS50	7.474817535	8.323730469
706	W5HTN9	17.78223093	5.389160156
707	W5HU96	28.22227501	5.427246094
708	W5HV90	12.11000145	8.602050781
709	W5HWU9	8.644063225	4.411621094
710	W5HX33	8.372936185	6.468261719
711	W5HXE1	16.74633213	4.881347656
712	W5HXG5	64.78703978	7.972167969
713	W5HXH0	39.7190049	7.254394531
714	W5HXV0	35.52796531	5.211425781
715	W5HY01	14.87955442	8.792480469
716	W5HY48	11.03946632	7.444824219
717	W5HYI7	44.61110524	7.591308594
718	W5HYV8	25.6108175	8.733886719
719	W5HZ47	37.86777145	6.800292969
720	W5HZ63	57.3053139	6.946777344
721	W5HZC3	11.93893861	6.668457031
722	W5I0L9	11.99016225	8.206542969
723	W5I1G6	14.77477734	7.342285156
724	W5I1H6	10.80148208	7.181152344
725	W5I1Z1	7.725140725	8.191894531
726	W5I2C4	9.018672005	9.026855469
727	W5I2D4	42.55755759	7.737792969
728	W5I2D5	22.61453473	8.060058594
729	W5I2H7	49.62564991	6.873535156
730	W5I2U0	52.59104074	8.162597656
731	W5I3D1	27.16734847	8.953613281
732	W5I3H5	43.26497261	10.40380859
733	W5I3X7	22.60610809	4.906738281
734	W5I416	12.79043911	4.665527344
735	W5I481	27.20655769	7.913574219
736	W5I4I8	47.33247034	7.854980469
737	W5I4W3	14.68735361	6.163574219
738	W5I5C8	17.42369917	6.551269531
739	W5I6Q3	10.63022839	8.836425781
740	W5I768	9.336230535	4.830566406
741	W5I774	92.34101624	6.087402344
742	W5I7B6	18.05121411	6.163574219
743	W5I7C8	79.711161	6.201660156
744	W5I7C9	50.7339902	6.785644531
745	W5I7D1	24.19332106	6.932128906
746	W5I7H7	10.65633607	5.033691406
747	W5I7J5	8.658078875	4.411621094
748	W5I7V9	38.44733002	6.946777344
749	W5I866	88.86785613	6.265136719
750	W5I8K5	63.81565689	8.118652344
751	W5I8N3	62.63908089	5.820800781
752	W5I8T9	14.84550328	7.386230469
753	W5I8U3	41.69830021	5.528808594
754	W5I941	16.03874584	7.020019531
755	W5I9I7	31.31321196	8.177246094
756	W5IAK1	29.52053008	10.25732422
757	W5IBN6	13.2346862	5.376464844
758	W5IBT7	6.521430015	8.587402344
759	W5IC34	28.09252043	6.902832031
760	W5ICF6	29.95243909	7.239746094
761	W5ICH3	50.71383853	8.133300781
762	X2L2G8	34.26435942	8.030761719
